# Supplementary material for: Identifying new players of gynoecium development using tissue-specific transcriptome data of Arabidopsis
Source: Planta. 2025 Jul 31;262(3):67. doi: 10.1007/s00425-025-04784-0 (PMC12313761; doi:10.1007/s00425-025-04784-0)
Supplement: Supplementary file 2 — Supplementary file2 Table S1 Differentially expressed genes (SEPcol vs SEPspt-12), FDR ≤ 0.05, Log2FC ≥ 1. Table S2 GO enrichment analysis data for down-regulated spt genes. Table S3 Genes and T-DNA lines selected for this study (XLSX 194 KB) [file 425_2025_4784_MOESM2_ESM.xlsx]

## Sheet: SEPspt vs SEPcol_fdr005_gene
Supplementary Table S1. Differentially expressed genes (SEPcol vs SEPspt-12) , FDR ≤ 0.05
												1151 DEGs
Gene ID	Name	Description	logFC	AVERAGE_SEP_spt	AVERAGE_SEP_col	logCPM	LR	PValue	FDR	Selected gene
AT3G53140	AT3G53140	O-methyltransferase family protein [Source:NCBI gene (formerly Entrezgene);Acc:824480]	13.32	30.4492	0	-4.31462	141.328	1.3637e-32	6.39201e-30				Up-regulated	Down-regulated
AT1G75945	AT1G75945	uncharacterized protein [Source:NCBI gene (formerly Entrezgene);Acc:28717429]	8.82415	213.71	0.42767	-4.99549	596.851	8.10596e-132	6.96572e-128			lfc ≥ 2	181	189
AT1G64795	AT1G64795	uncharacterized protein [Source:NCBI gene (formerly Entrezgene);Acc:28717397]	7.12755	1109.31	7.2733	-5.12159	127.005	1.8529e-29	7.34889e-27
AT1G80555	AT1G80555	Isocitrate/isopropylmalate dehydrogenase family protein [Source:NCBI gene (formerly Entrezgene);Acc:5007861]	7.08036	313.755	2.01135	-6.36212	8.48713	0.00357668	0.0489161
AT3G57730	AT3G57730	Protein kinase superfamily protein [Source:NCBI gene (formerly Entrezgene);Acc:824942]	6.53274	1.71209	0.0137872	-0.704486	54.3468	1.68051e-13	1.84356e-11
AT5G06380	AT5G06380	uncharacterized protein [Source:NCBI gene (formerly Entrezgene);Acc:830526]	6.09667	26.0961	0.331515	-3.5621	150.225	1.54811e-34	9.28148e-32
AT2G36026	AT2G36026	Ovate family protein [Source:NCBI gene (formerly Entrezgene);Acc:6241209]	4.3411	192.443	8.99138	-5.3258	183.728	7.43699e-42	6.61122e-39
AT4G27260	WES1	Auxin-responsive GH3 family protein [Source:NCBI gene (formerly Entrezgene);Acc:828834]	4.1112	33.9809	1.85524	-5.50518	28.1408	1.12801e-07	5.35547e-06
AT4G00360	CYP86A2	cytochrome P450, family 86, subfamily A, polypeptide 2 [Source:NCBI gene (formerly Entrezgene);Acc:828019]	4.03664	8.28224	0.477101	-3.38066	104.539	1.54097e-24	4.09548e-22
AT5G26230	MAKR1	membrane-associated kinase regulator [Source:NCBI gene (formerly Entrezgene);Acc:832692]	4.01623	14.137	0.808975	-3.70782	115.723	5.46408e-27	1.7608e-24
AT1G10370	ERD9	Glutathione S-transferase family protein [Source:NCBI gene (formerly Entrezgene);Acc:837576]	3.99403	20.9763	1.19543	-3.63325	52.7867	3.71812e-13	3.89647e-11
AT2G10940	AT2G10940	Bifunctional inhibitor/lipid-transfer protein/seed storage 2S albumin superfamily protein [Source:NCBI gene (formerly Entrezgene);Acc:815558]	3.90222	95.2399	5.60603	-6.24598	28.7665	8.1652e-08	3.99429e-06
AT2G43520	TI2	trypsin inhibitor protein 2 [Source:NCBI gene (formerly Entrezgene);Acc:818953]	3.83741	442.777	29.4192	-7.44227	76.1315	2.65393e-18	4.6543e-16
AT5G55250	IAMT1	IAA carboxylmethyltransferase 1 [Source:NCBI gene (formerly Entrezgene);Acc:835618]	3.7432	42.9182	3.02467	-5.0126	53.8769	2.13448e-13	2.30238e-11
AT3G55120	TT5	Chalcone-flavanone isomerase family protein [Source:NCBI gene (formerly Entrezgene);Acc:824678]	3.70416	66.9767	4.694	-5.2511	100.702	1.06929e-23	2.6506e-21
AT4G04630	AT4G04630	senescence regulator (Protein of unknown function, DUF584) [Source:NCBI gene (formerly Entrezgene);Acc:825795]	3.69969	56.5944	4.13742	-5.0283	215.643	8.06808e-49	9.90452e-46
AT2G47460	MYB12	myb domain protein 12 [Source:NCBI gene (formerly Entrezgene);Acc:819359]	3.65487	100.508	7.42817	-6.44795	251.838	1.03206e-56	1.56509e-53
AT5G54145	AT5G54145	uncharacterized protein [Source:NCBI gene (formerly Entrezgene);Acc:835502]	3.65027	24.7858	1.88661	-3.62763	14.8665	0.000115397	0.00279863
AT1G29920	CAB2	chlorophyll A/B-binding protein 2 [Source:NCBI gene (formerly Entrezgene);Acc:839870]	3.63865	79.9304	5.95662	-5.8006	42.9638	5.57636e-11	4.40977e-09
AT5G65730	XTH6	xyloglucan endotransglucosylase/hydrolase 6 [Source:NCBI gene (formerly Entrezgene);Acc:836702]	3.61859	33.8404	2.50045	-4.7509	149.055	2.78893e-34	1.56301e-31
AT1G29910	CAB3	chlorophyll A/B binding protein 3 [Source:NCBI gene (formerly Entrezgene);Acc:839869]	3.47593	56.9503	4.78318	-5.20419	198.102	5.42088e-45	5.59002e-42
AT5G13930	TT4	Chalcone and stilbene synthase family protein [Source:NCBI gene (formerly Entrezgene);Acc:831241]	3.41564	835.816	71.5866	-9.63948	132.871	9.64825e-31	4.07757e-28
AT5G37600	GSR 1	uncharacterized protein [Source:NCBI gene (formerly Entrezgene);Acc:833738]	3.37686	16.6189	1.5021	-3.88331	137.552	9.13279e-32	4.13058e-29
AT3G54820	PIP2;5	plasma membrane intrinsic protein 2;5 [Source:NCBI gene (formerly Entrezgene);Acc:824647]	3.36795	138.512	12.9112	-7.14534	77.5367	1.30282e-18	2.31632e-16
AT5G15780	AT5G15780	Pollen Ole e 1 allergen and extensin family protein [Source:NCBI gene (formerly Entrezgene);Acc:831434]	3.35291	41.2269	3.70837	-5.2346	100.753	1.04179e-23	2.60752e-21
AT5G48485	DIR1	Bifunctional inhibitor/lipid-transfer protein/seed storage 2S albumin superfamily protein [Source:NCBI gene (formerly Entrezgene);Acc:834904]	3.34597	4004.87	360.921	-10.5932	57.4057	3.54584e-14	4.15508e-12
AT2G40435	AT2G40435	transcription factor SCREAM-like protein [Source:NCBI gene (formerly Entrezgene);Acc:818637]	3.31169	20.2182	1.96593	-3.37451	37.2368	1.04618e-09	6.84533e-08
AT2G34490	CYP710A2	cytochrome P450, family 710, subfamily A, polypeptide 2 [Source:NCBI gene (formerly Entrezgene);Acc:818012]	3.31049	16.3052	1.53401	-4.27676	149.352	2.402e-34	1.37608e-31
AT3G14530	AT3G14530	Terpenoid synthases superfamily protein [Source:NCBI gene (formerly Entrezgene);Acc:820678]	3.30588	9.21385	0.906166	-2.74006	43.3862	4.49344e-11	3.5864e-09
AT1G17745	PGDH	D-3-phosphoglycerate dehydrogenase [Source:NCBI gene (formerly Entrezgene);Acc:838352]	3.24793	21.1617	2.13266	-4.92487	122.993	1.39939e-28	5.0106e-26
AT2G05070	LHCB2.2	photosystem II light harvesting complex protein 2.2 [Source:NCBI gene (formerly Entrezgene);Acc:815055]	3.16896	40.9462	4.33211	-4.63831	115.647	5.67768e-27	1.80704e-24
AT1G34855	AT1G34855	uncharacterized protein [Source:NCBI gene (formerly Entrezgene);Acc:28717304]	3.16317	1.56912	0.16044	1.2334	17.8919	2.33816e-05	0.000689946
AT3G21670	AT3G21670	Major facilitator superfamily protein [Source:NCBI gene (formerly Entrezgene);Acc:821721]	3.16124	14.4807	1.55334	-4.24879	60.4628	7.49837e-15	9.52256e-13
AT3G63210	AT3G63210	mediator of aba-regulated dormancy protein (DUF581) [Source:NCBI gene (formerly Entrezgene);Acc:825496]	3.15954	21.6573	2.30632	-4.55956	90.1707	2.18472e-21	4.89758e-19
AT3G04440	AT3G04440	Plasma-membrane choline transporter family protein [Source:NCBI gene (formerly Entrezgene);Acc:819599]	3.15769	0.512997	0.0555039	0.407385	8.60506	0.00335231	0.0466141
AT4G40063	AT4G40063	uncharacterized protein [Source:NCBI gene (formerly Entrezgene);Acc:28720219]	3.07499	23.6958	2.6527	-0.39572	30.3005	3.70037e-08	1.91173e-06
AT4G00295	AT4G00295	fringe-like protein [Source:NCBI gene (formerly Entrezgene);Acc:828072]	3.06435	1.38001	0.157137	-0.172916	27.7887	1.35312e-07	6.35398e-06
AT4G25750	ABCG4	ABC-2 type transporter family protein [Source:NCBI gene (formerly Entrezgene);Acc:828680]	3.06359	11.3293	1.27607	-3.75544	105.446	9.75088e-25	2.67423e-22
AT3G16520	UGT88A1	UDP-glucosyl transferase 88A1 [Source:NCBI gene (formerly Entrezgene);Acc:820900]	3.0545	10.7232	1.22398	-3.94723	91.8743	9.23598e-22	2.10711e-19
AT2G33810	SPL3	squamosa promoter binding protein-like 3 [Source:NCBI gene (formerly Entrezgene);Acc:817948]	3.02383	318.616	36.4031	-7.33176	167.527	2.56579e-38	1.69605e-35
AT1G71030	MYBL2	MYB-like 2 [Source:NCBI gene (formerly Entrezgene);Acc:843443]	2.98091	12.3713	1.50094	-3.06132	25.8798	3.63346e-07	1.56118e-05
AT5G62210	AT5G62210	Embryo-specific protein 3, (ATS3) [Source:NCBI gene (formerly Entrezgene);Acc:836342]	2.98009	98.7177	11.3795	-6.05532	19.9486	7.95507e-06	0.000259926
AT4G37800	XTH7	xyloglucan endotransglucosylase/hydrolase 7 [Source:NCBI gene (formerly Entrezgene);Acc:829936]	2.97072	7.90537	0.960724	-2.51041	45.4181	1.59158e-11	1.32786e-09
AT1G55020	LOX1	lipoxygenase 1 [Source:NCBI gene (formerly Entrezgene);Acc:841944]	2.96146	15.2713	1.86115	-4.8469	148.281	4.11755e-34	2.16634e-31
AT4G36040	J11	Chaperone DnaJ-domain superfamily protein [Source:NCBI gene (formerly Entrezgene);Acc:829760]	2.94352	52.5331	6.41343	-5.43202	22.3595	2.26086e-06	8.35029e-05
AT5G06980	AT5G06980	uncharacterized protein [Source:NCBI gene (formerly Entrezgene);Acc:830589]	2.93753	19.1052	2.35692	-3.80564	12.497	0.000407607	0.00829368
AT5G07990	TT7	Cytochrome P450 superfamily protein [Source:NCBI gene (formerly Entrezgene);Acc:830693]	2.92565	42.4569	5.11889	-5.59036	125.494	3.96707e-29	1.44044e-26
AT1G60590	AT1G60590	Pectin lyase-like superfamily protein [Source:NCBI gene (formerly Entrezgene);Acc:842353]	2.92451	11.2228	1.37881	-3.86567	67.1585	2.50536e-16	3.68732e-14
AT5G23000	MYB37	myb domain protein 37 [Source:NCBI gene (formerly Entrezgene);Acc:832364]	2.91464	16.3267	2.0058	-3.68364	80.6869	2.64474e-19	5.08817e-17
AT3G27690	LHCB2.3	photosystem II light harvesting complex protein 2.3 [Source:NCBI gene (formerly Entrezgene);Acc:822391]	2.90869	196.711	24.9005	-6.97616	126.167	2.82718e-29	1.08783e-26
AT1G16910	LSH8	LIGHT-DEPENDENT SHORT HYPOCOTYLS-like protein (DUF640) [Source:NCBI gene (formerly Entrezgene);Acc:838262]	2.8961	3.37206	0.409751	-0.771085	24.2385	8.51121e-07	3.41243e-05
AT2G20570	GPRI1	GBF's pro-rich region-interacting factor 1 [Source:NCBI gene (formerly Entrezgene);Acc:816579]	2.88488	4.48197	0.583352	-2.14132	29.0239	7.14892e-08	3.53741e-06
AT5G45890	SAG12	senescence-associated 12 [Source:NCBI gene (formerly Entrezgene);Acc:834629]	2.87011	0.972289	0.118976	0.425745	18.0646	2.1353e-05	0.000639351
AT3G55110	ABCG18	ABC-2 type transporter family protein [Source:NCBI gene (formerly Entrezgene);Acc:824677]	2.84445	28.472	3.69548	-5.46519	169.464	9.6891e-39	6.75094e-36
AT1G24070	CSLA10	cellulose synthase-like A10 [Source:NCBI gene (formerly Entrezgene);Acc:839019]	2.7822	18.588	2.55566	-4.6573	127.81	1.23528e-29	4.97587e-27
AT2G42990	AT2G42990	GDSL-like Lipase/Acylhydrolase superfamily protein [Source:NCBI gene (formerly Entrezgene);Acc:818901]	2.78125	24.6667	3.28815	-4.44454	72.2246	1.92047e-17	3.12892e-15
AT5G42530	AT5G42530	uncharacterized protein [Source:NCBI gene (formerly Entrezgene);Acc:834260]	2.75818	5.85354	0.831946	-0.656718	10.5373	0.00116986	0.0200525
AT4G38840	AT4G38840	SAUR-like auxin-responsive protein family [Source:NCBI gene (formerly Entrezgene);Acc:830039]	2.75501	15.3395	2.10039	-1.95032	37.2712	1.02791e-09	6.76009e-08
AT2G47485	AT2G47485	uncharacterized protein [Source:NCBI gene (formerly Entrezgene);Acc:2745593]	2.74537	36.2813	5.06448	-4.31012	108.819	1.7779e-25	5.0927e-23
AT1G23390	AT1G23390	Kelch repeat-containing F-box family protein [Source:NCBI gene (formerly Entrezgene);Acc:838947]	2.72619	19.5074	2.8523	-4.52859	23.1392	1.50687e-06	5.70443e-05
AT2G37040	PAL1	PHE ammonia lyase 1 [Source:NCBI gene (formerly Entrezgene);Acc:818280]	2.70032	15.1281	2.08446	-4.77707	12.0588	0.000515473	0.0100903
AT1G70720	AT1G70720	Plant invertase/pectin methylesterase inhibitor superfamily protein [Source:NCBI gene (formerly Entrezgene);Acc:843409]	2.69135	4.3673	0.621773	-1.00772	26.5201	2.60808e-07	1.15526e-05
AT4G11211	AT4G11211	uncharacterized protein [Source:NCBI gene (formerly Entrezgene);Acc:2745699]	2.69115	7.43701	1.06073	-0.526953	22.8616	1.74099e-06	6.54267e-05
AT4G35650	IDH-III	isocitrate dehydrogenase III [Source:NCBI gene (formerly Entrezgene);Acc:829717]	2.67725	1.26961	0.171356	-0.0898553	12.2238	0.000471839	0.00940031
AT1G12320	AT1G12320	ankyrin repeat/KH domain protein (DUF1442) [Source:NCBI gene (formerly Entrezgene);Acc:837786]	2.67306	8.83238	1.35065	-4.35073	26.0419	3.34082e-07	1.45483e-05
AT1G29395	COR413IM1	COLD REGULATED 314 INNER MEMBRANE 1 [Source:NCBI gene (formerly Entrezgene);Acc:839815]	2.66499	11.7278	1.6624	-2.68604	40.4689	1.9977e-10	1.45895e-08
AT5G19190	AT5G19190	uncharacterized protein [Source:NCBI gene (formerly Entrezgene);Acc:832039]	2.6455	8.05877	1.23448	-2.68336	42.4707	7.17507e-11	5.60525e-09
AT3G29385	AT3G29385	dentin sialophosphoprotein-like protein [Source:NCBI gene (formerly Entrezgene);Acc:822599]	2.63507	2.48622	0.351075	0.327235	15.3994	8.70162e-05	0.00218856
AT2G44490	PEN2	Glycosyl hydrolase superfamily protein [Source:NCBI gene (formerly Entrezgene);Acc:819056]	2.62294	13.8979	2.16061	-4.26272	34.8243	3.60847e-09	2.19022e-07
AT1G15670	AT1G15670	Galactose oxidase/kelch repeat superfamily protein [Source:NCBI gene (formerly Entrezgene);Acc:838136]	2.61938	9.29396	1.4246	-3.26214	21.1839	4.17266e-06	0.000146156
AT5G54160	OMT1	O-methyltransferase 1 [Source:NCBI gene (formerly Entrezgene);Acc:835504]	2.6083	31.414	4.62099	-4.76944	41.062	1.47477e-10	1.09566e-08
AT1G65060	4CL3	4-coumarate:CoA ligase 3 [Source:NCBI gene (formerly Entrezgene);Acc:842814]	2.60362	12.5473	1.8518	-3.96271	29.0471	7.06412e-08	3.50218e-06
AT1G22680	AT1G22680	uncharacterized protein [Source:NCBI gene (formerly Entrezgene);Acc:838874]	2.59606	7.70237	1.19573	-2.63783	37.3591	9.82597e-10	6.51839e-08
AT1G76410	ATL8	RING/U-box superfamily protein [Source:NCBI gene (formerly Entrezgene);Acc:843974]	2.57876	1.79095	0.261923	0.0258885	14.6686	0.000128166	0.0030509
AT1G08630	THA1	threonine aldolase 1 [Source:NCBI gene (formerly Entrezgene);Acc:837385]	2.5634	41.5342	6.76504	-5.15287	18.2164	1.97172e-05	0.000597309
AT2G45660	AGL20	AGAMOUS-like 20 [Source:NCBI gene (formerly Entrezgene);Acc:819174]	2.56295	36.0716	5.68007	-4.9178	138.795	4.88292e-32	2.24789e-29
AT2G39010	PIP2E	plasma membrane intrinsic protein 2E [Source:NCBI gene (formerly Entrezgene);Acc:818487]	2.54692	56.034	8.88619	-5.65915	121.629	2.78272e-28	9.56514e-26
AT5G10570	AT5G10570	basic helix-loop-helix (bHLH) DNA-binding superfamily protein [Source:NCBI gene (formerly Entrezgene);Acc:830922]	2.5325	25.5107	4.20292	-4.26559	80.1542	3.46295e-19	6.51554e-17
AT4G34930	AT4G34930	PLC-like phosphodiesterases superfamily protein [Source:NCBI gene (formerly Entrezgene);Acc:829645]	2.52547	1.25785	0.201366	-0.360983	22.7282	1.86612e-06	6.98237e-05
AT1G10360	GSTU18	glutathione S-transferase TAU 18 [Source:NCBI gene (formerly Entrezgene);Acc:837575]	2.50899	15.4451	2.53803	-3.10122	49.3739	2.1154e-12	2.00497e-10
AT1G71880	SUC1	sucrose-proton symporter 1 [Source:NCBI gene (formerly Entrezgene);Acc:843519]	2.50643	21.0345	3.44306	-4.85436	96.6068	8.45595e-23	2.03733e-20
AT2G38750	ANNAT4	annexin 4 [Source:NCBI gene (formerly Entrezgene);Acc:818457]	2.48935	2.17881	0.353405	-0.951817	19.7949	8.62127e-06	0.00027992
AT4G02250	AT4G02250	Plant invertase/pectin methylesterase inhibitor superfamily protein [Source:NCBI gene (formerly Entrezgene);Acc:827589]	2.48738	1.15666	0.176143	1.86403	11.299	0.00077548	0.0143003
AT3G51240	F3H	flavanone 3-hydroxylase [Source:NCBI gene (formerly Entrezgene);Acc:824287]	2.4841	158.702	25.7294	-6.99349	65.9103	4.7193e-16	6.68481e-14
AT4G13510	AMT1-1		2.48165	11.9268	2.00058	-3.65602	21.6114	3.33863e-06	0.000120464
AT5G05270	CHIL	Chalcone-flavanone isomerase family protein [Source:NCBI gene (formerly Entrezgene);Acc:830409]	2.48031	261.898	43.151	-7.46002	107.065	4.30884e-25	1.20741e-22
AT5G08640	FLS1	flavonol synthase 1 [Source:NCBI gene (formerly Entrezgene);Acc:830765]	2.47441	415.785	68.9591	-8.53934	94.1911	2.86492e-22	6.65385e-20
AT2G41340	RPB5D	RNA polymerase II fifth largest subunit, D [Source:NCBI gene (formerly Entrezgene);Acc:818732]	2.46078	9.59911	1.64814	-3.175	49.5935	1.89143e-12	1.81268e-10
AT3G12320	AT3G12320	uncharacterized protein [Source:NCBI gene (formerly Entrezgene);Acc:820411]	2.45907	111.669	19.2102	-6.16336	12.3053	0.000451681	0.00906174
AT2G20465	AT2G20465	Molecular chaperone Hsp40/DnaJ family protein [Source:NCBI gene (formerly Entrezgene);Acc:816566]	2.45884	1.9303	0.334088	1.67303	11.6985	0.000625511	0.0119449
AT2G05100	LHCB2.1	photosystem II light harvesting complex protein 2.1 [Source:NCBI gene (formerly Entrezgene);Acc:815058]	2.44754	142.767	24.758	-6.88062	48.7666	2.88314e-12	2.67365e-10
AT4G34940	ARO1	armadillo repeat only 1 [Source:NCBI gene (formerly Entrezgene);Acc:829646]	2.44247	1.9985	0.355283	-1.65188	25.3398	4.80679e-07	1.99548e-05
AT3G02677	AT3G02677	uncharacterized protein [Source:NCBI gene (formerly Entrezgene);Acc:28718592]	2.43872	1.95489	0.323088	1.1525	13.23	0.00027551	0.00588943
AT4G01760	AT4G01760	Cysteine/Histidine-rich C1 domain family protein [Source:NCBI gene (formerly Entrezgene);Acc:828215]	2.43696	0.970631	0.157593	-0.402491	8.58465	0.00339008	0.0470125
AT1G76070	AT1G76070	uncharacterized protein [Source:NCBI gene (formerly Entrezgene);Acc:843939]	2.43659	14.6952	2.58876	-3.38527	57.1486	4.04103e-14	4.67164e-12
AT1G80080	TMM	Leucine-rich repeat (LRR) family protein [Source:NCBI gene (formerly Entrezgene);Acc:844348]	2.43545	3.92707	0.694692	-2.16854	27.9011	1.27678e-07	6.00645e-06
AT3G55130	ABCG19	white-brown complex homolog 19 [Source:NCBI gene (formerly Entrezgene);Acc:824679]	2.43387	4.36183	0.758077	-2.87094	35.2011	2.97353e-09	1.81653e-07
AT5G48880	KAT5	peroxisomal 3-keto-acyl-CoA thiolase 2 [Source:NCBI gene (formerly Entrezgene);Acc:834946]	2.43328	80.1775	13.4117	-6.34847	25.7836	3.81917e-07	1.62472e-05
AT2G46790	PRR9	pseudo-response regulator 9 [Source:NCBI gene (formerly Entrezgene);Acc:819292]	2.427	6.00346	1.05566	-2.89729	24.2831	8.31641e-07	3.33952e-05
AT3G06778	AT3G06778	Chaperone DnaJ-domain superfamily protein [Source:NCBI gene (formerly Entrezgene);Acc:5007987]	2.42651	3.97843	0.647607	-1.16829	11.4087	0.000731026	0.0136169
AT3G32960	AT3G32960		2.4061	0.912195	0.154291	1.60443	11.8118	0.00058856	0.0113147
AT1G05420	OFP12	ovate family protein 12 [Source:NCBI gene (formerly Entrezgene);Acc:837043]	2.40385	10.0057	1.78411	-2.47368	33.2565	8.07708e-09	4.72171e-07
AT1G55110	IDD7	indeterminate(ID)-domain 7 [Source:NCBI gene (formerly Entrezgene);Acc:841954]	2.40301	39.5634	7.07771	-5.44599	119.544	7.96199e-28	2.70079e-25
AT1G20450	ERD10	Dehydrin family protein [Source:NCBI gene (formerly Entrezgene);Acc:838633]	2.40296	145.985	26.2179	-7.1551	28.5037	9.35185e-08	4.49796e-06
AT1G54820	AT1G54820	Protein kinase superfamily protein [Source:NCBI gene (formerly Entrezgene);Acc:841921]	2.39799	8.8784	1.57224	-3.28889	50.2434	1.35813e-12	1.33127e-10
AT2G47930	AGP26	arabinogalactan protein 26 [Source:NCBI gene (formerly Entrezgene);Acc:819405]	2.39333	128.025	23.097	-5.46187	134.794	3.66215e-31	1.60018e-28
AT3G26200	CYP71B22	cytochrome P450, family 71, subfamily B, polypeptide 22 [Source:NCBI gene (formerly Entrezgene);Acc:822221]	2.38867	9.34603	1.66029	-3.38231	53.3892	2.736e-13	2.91463e-11
AT4G25780	AT4G25780	CAP (Cysteine-rich secretory proteins, Antigen 5, and Pathosis-related 1 protein) superfamily protein [Source:NCBI gene (formerly Entrezgene);Acc:828683]	2.38554	3.75409	0.701949	-1.44535	12.1698	0.000485683	0.00960929
AT4G29600	AT4G29600	Cytidine/deoxycytidylate deaminase family protein [Source:NCBI gene (formerly Entrezgene);Acc:829081]	2.38474	0.565836	0.101964	1.43918	11.7536	0.000607263	0.0116483
AT5G46330	FLS2	Leucine-rich receptor-like protein kinase family protein [Source:NCBI gene (formerly Entrezgene);Acc:834676]	2.35531	4.48698	0.837787	-3.67684	46.3656	9.81223e-12	8.32103e-10
AT5G46690	bHLH071	beta HLH protein 71 [Source:NCBI gene (formerly Entrezgene);Acc:834712]	2.34956	61.0251	11.2808	-5.58208	119.168	9.62222e-28	3.22157e-25
AT3G17320	FOA1	F-box and associated interaction domains-containing protein [Source:NCBI gene (formerly Entrezgene);Acc:820995]	2.34824	1.32549	0.234111	0.0409948	10.4352	0.00123634	0.0209689
AT1G76080	CDSP32	chloroplastic drought-induced stress protein of 32 kD [Source:NCBI gene (formerly Entrezgene);Acc:843940]	2.32585	18.0724	3.33918	-3.94311	70.372	4.9111e-17	7.58133e-15
AT5G15950	AT5G15950	Adenosylmethionine decarboxylase family protein [Source:NCBI gene (formerly Entrezgene);Acc:831452]	2.30795	6.54008	1.25544	-2.8737	33.7652	6.21811e-09	3.65989e-07
AT2G41180	SIB2	VQ motif-containing protein [Source:NCBI gene (formerly Entrezgene);Acc:818717]	2.30114	7.7918	1.52654	-1.79364	24.1901	8.72818e-07	3.48856e-05
AT2G35290	AT2G35290	uncharacterized protein [Source:NCBI gene (formerly Entrezgene);Acc:818096]	2.29181	8.37687	1.64208	-2.20247	21.4456	3.64003e-06	0.000130013
AT5G06870	PGIP2	polygalacturonase inhibiting protein 2 [Source:NCBI gene (formerly Entrezgene);Acc:830578]	2.28415	99.6881	18.8857	-6.06201	84.771	3.34998e-20	6.96471e-18
AT5G26330	AT5G26330	Cupredoxin superfamily protein [Source:NCBI gene (formerly Entrezgene);Acc:832702]	2.2719	1.6635	0.315906	0.0813671	14.1756	0.000166515	0.00383282
AT1G49210	AT1G49210	RING/U-box superfamily protein [Source:NCBI gene (formerly Entrezgene);Acc:841344]	2.27036	1.27877	0.258559	0.605473	10.0182	0.00155	0.0251157
AT1G72210	AT1G72210	basic helix-loop-helix (bHLH) DNA-binding superfamily protein [Source:NCBI gene (formerly Entrezgene);Acc:843553]	2.26859	59.4199	11.709	-6.109	102.031	5.4653e-24	1.38133e-21
AT3G22120	CWLP	cell wall-plasma membrane linker protein [Source:NCBI gene (formerly Entrezgene);Acc:821775]	2.25721	731.917	144.881	-9.23669	113.657	1.54912e-26	4.75431e-24
AT1G71970	AT1G71970	uncharacterized protein [Source:NCBI gene (formerly Entrezgene);Acc:843528]	2.24863	115.791	22.8021	-6.25091	122.095	2.20086e-28	7.77235e-26
AT3G10185	AT3G10185	Gibberellin-regulated family protein [Source:NCBI gene (formerly Entrezgene);Acc:5007990]	2.24259	6.22261	1.20577	-0.446855	11.1582	0.000836607	0.0152422
AT1G78020	AT1G78020	senescence-associated family protein, putative (DUF581) [Source:NCBI gene (formerly Entrezgene);Acc:844137]	2.22885	45.9115	9.05195	-4.70515	89.0962	3.76071e-21	8.35785e-19
AT5G17300	RVE1	Homeodomain-like superfamily protein [Source:NCBI gene (formerly Entrezgene);Acc:831595]	2.22661	23.0297	4.6519	-4.81689	9.48136	0.0020757	0.0316637
AT4G09500	AT4G09500	UDP-Glycosyltransferase superfamily protein [Source:NCBI gene (formerly Entrezgene);Acc:826534]	2.22354	20.0961	4.06377	-4.44287	76.0699	2.73802e-18	4.76934e-16
AT1G62500	AT1G62500	Bifunctional inhibitor/lipid-transfer protein/seed storage 2S albumin superfamily protein [Source:NCBI gene (formerly Entrezgene);Acc:842547]	2.21873	2332.43	475.413	-11.1486	85.9064	1.88656e-20	3.98653e-18
AT1G73560	AT1G73560	Bifunctional inhibitor/lipid-transfer protein/seed storage 2S albumin superfamily protein [Source:NCBI gene (formerly Entrezgene);Acc:843690]	2.21632	12.0919	2.45655	-1.48973	23.2332	1.43496e-06	5.44819e-05
AT2G28920	AT2G28920	RING/U-box superfamily protein [Source:NCBI gene (formerly Entrezgene);Acc:817441]	2.20692	2.24817	0.415386	0.722284	10.9565	0.000932779	0.01663
AT4G25830	AT4G25830	Uncharacterized protein family (UPF0497) [Source:NCBI gene (formerly Entrezgene);Acc:828688]	2.19786	5.02266	0.975283	-2.02166	21.2342	4.06442e-06	0.000142753
AT1G65352	AT1G65352	Putative membrane lipoprotein [Source:NCBI gene (formerly Entrezgene);Acc:3767638]	2.17688	3.35148	0.69842	1.69602	9.27308	0.00232547	0.0348753
AT2G34420	LHB1B2	photosystem II light harvesting complex protein B1B2 [Source:NCBI gene (formerly Entrezgene);Acc:818005]	2.17633	655.042	136.418	-8.59993	65.345	6.28707e-16	8.76112e-14
AT3G47295	AT3G47295	uncharacterized protein [Source:NCBI gene (formerly Entrezgene);Acc:823883]	2.17401	128.483	26.8632	-4.52262	68.2993	1.40473e-16	2.10546e-14
AT1G21540	AT1G21540	AMP-dependent synthetase and ligase family protein [Source:NCBI gene (formerly Entrezgene);Acc:838755]	2.17302	1.85193	0.372568	-1.37685	12.1473	0.000491599	0.00971144
AT3G15030	TCP4	TCP family transcription factor 4 [Source:NCBI gene (formerly Entrezgene);Acc:820732]	2.16959	3.97917	0.789376	-2.5433	15.409	8.65746e-05	0.00218171
AT2G35960	NHL12	NDR1/HIN1-like 12 [Source:NCBI gene (formerly Entrezgene);Acc:818169]	2.16788	72.9266	14.9802	-5.60134	104.158	1.86796e-24	4.86423e-22
AT4G37470	KAI2	alpha/beta-Hydrolases superfamily protein [Source:NCBI gene (formerly Entrezgene);Acc:829902]	2.16652	106.387	22.4979	-6.60871	82.9508	8.41217e-20	1.6682e-17
AT5G38865	AT5G38865	uncharacterized protein [Source:NCBI gene (formerly Entrezgene);Acc:28721232]	2.16347	14.411	3.08332	-2.82598	25.7801	3.82611e-07	1.62499e-05
AT1G02335	GL22	germin-like protein subfamily 2 member 2 [Source:NCBI gene (formerly Entrezgene);Acc:3766642]	2.16059	9.23326	1.96771	-2.37938	25.9491	3.50536e-07	1.51624e-05
AT2G35860	FLA16	FASCICLIN-like arabinogalactan protein 16 [Source:NCBI gene (formerly Entrezgene);Acc:818159]	2.15856	17.4768	3.63872	-4.26008	67.1491	2.51733e-16	3.68732e-14
AT1G29160	AT1G29160	Dof-type zinc finger DNA-binding family protein [Source:NCBI gene (formerly Entrezgene);Acc:839790]	2.15139	24.8879	5.3067	-4.02329	67.8059	1.80405e-16	2.68834e-14
AT5G60560	AT5G60560	F-box and associated interaction domains-containing protein [Source:NCBI gene (formerly Entrezgene);Acc:836177]	2.14492	1.12761	0.226821	0.295173	11.7045	0.000623496	0.0119153
AT1G48100	AT1G48100	Pectin lyase-like superfamily protein [Source:NCBI gene (formerly Entrezgene);Acc:841228]	2.14359	38.9393	8.35916	-5.59427	20.1972	6.9856e-06	0.00023118
AT1G47610	AT1G47610	Transducin/WD40 repeat-like superfamily protein [Source:NCBI gene (formerly Entrezgene);Acc:841170]	2.14214	5.26846	1.09164	-2.08196	19.4588	1.02791e-05	0.000330419
AT4G36830	HOS3-1	GNS1/SUR4 membrane protein family [Source:NCBI gene (formerly Entrezgene);Acc:829836]	2.13902	3.96052	0.844996	-1.67878	18.9377	1.35057e-05	0.000421013
AT2G24692	AT2G24692	BTB/POZ domain protein [Source:NCBI gene (formerly Entrezgene);Acc:5007907]	2.13792	1.83616	0.367875	0.737145	12.0802	0.000509605	0.00999818
AT3G53830	AT3G53830	Regulator of chromosome condensation (RCC1) family protein [Source:NCBI gene (formerly Entrezgene);Acc:824550]	2.13587	9.38091	2.04467	-3.65468	37.3622	9.81069e-10	6.51839e-08
AT1G19550	AT1G19550	Glutathione S-transferase family protein [Source:NCBI gene (formerly Entrezgene);Acc:838542]	2.13584	1.10425	0.212602	1.36189	9.99688	0.00156806	0.0253554
AT4G04078	AT4G04078	uncharacterized protein [Source:NCBI gene (formerly Entrezgene);Acc:6240954]	2.13448	127.471	25.1906	-0.749128	9.86221	0.00168708	0.0267649
AT5G09980	PROPEP4	elicitor peptide 4 [Source:NCBI gene (formerly Entrezgene);Acc:830859]	2.11038	22.4761	4.90277	-2.58764	30.5981	3.17399e-08	1.66991e-06
AT5G36670	AT5G36670	RING/FYVE/PHD zinc finger superfamily protein [Source:NCBI gene (formerly Entrezgene);Acc:833632]	2.10088	0.473591	0.0986553	-0.313341	12.0501	0.00051789	0.0101299
AT5G66040	STR16	sulfurtransferase protein 16 [Source:NCBI gene (formerly Entrezgene);Acc:836734]	2.10022	61.3967	13.4653	-4.64972	60.6374	6.86191e-15	8.80099e-13
AT2G29125	RTFL2	ROTUNDIFOLIA like 2 [Source:NCBI gene (formerly Entrezgene);Acc:817461]	2.09911	17.3114	3.77711	-3.14235	44.0237	3.24422e-11	2.60548e-09
AT1G23810	AT1G23810	Paired amphipathic helix (PAH2) superfamily protein [Source:NCBI gene (formerly Entrezgene);Acc:838992]	2.09902	0.642755	0.133699	1.77314	9.143	0.00249672	0.0367382
AT1G07490	RTFL3	ROTUNDIFOLIA like 3 [Source:NCBI gene (formerly Entrezgene);Acc:837263]	2.09703	3.05041	0.66351	0.00751527	14.9241	0.000111924	0.00272209
AT5G06510	NF-YA10	nuclear factor Y, subunit A10 [Source:NCBI gene (formerly Entrezgene);Acc:830539]	2.09404	10.3039	2.18241	-3.06185	16.9424	3.85309e-05	0.00107271
AT3G19850	AT3G19850	Phototropic-responsive NPH3 family protein [Source:NCBI gene (formerly Entrezgene);Acc:821522]	2.0915	30.7102	6.88055	-5.36534	74.9806	4.75355e-18	8.11566e-16
AT1G65890	AAE12	acyl activating enzyme 12 [Source:NCBI gene (formerly Entrezgene);Acc:842901]	2.08923	5.55373	1.23031	-2.81294	23.2415	1.42878e-06	5.43274e-05
AT4G16190	AT4G16190	Papain family cysteine protease [Source:NCBI gene (formerly Entrezgene);Acc:827311]	2.08801	13.2134	2.98884	-4.21537	50.6445	1.10707e-12	1.10622e-10
AT4G16983	AT4G16983	uncharacterized protein [Source:NCBI gene (formerly Entrezgene);Acc:28720141]	2.08694	39.0977	8.64996	-3.99209	31.6022	1.89211e-08	1.049e-06
AT5G22460	AT5G22460	alpha/beta-Hydrolases superfamily protein [Source:NCBI gene (formerly Entrezgene);Acc:832307]	2.08035	45.3964	9.89405	-5.1196	81.609	1.65855e-19	3.21485e-17
AT1G10640	AT1G10640	Pectin lyase-like superfamily protein [Source:NCBI gene (formerly Entrezgene);Acc:837607]	2.07489	173.027	38.9636	-7.90679	60.1362	8.85132e-15	1.11311e-12
AT3G26742	AT3G26742	uncharacterized protein [Source:NCBI gene (formerly Entrezgene);Acc:6241077]	2.06105	3.71364	0.845416	-0.783705	17.5238	2.83734e-05	0.000822798
AT2G43620	AT2G43620	Chitinase family protein [Source:NCBI gene (formerly Entrezgene);Acc:818964]	2.04388	18.1073	4.17488	-3.67419	47.9006	4.48374e-12	4.05213e-10
AT1G75390	bZIP44	basic leucine-zipper 44 [Source:NCBI gene (formerly Entrezgene);Acc:843875]	2.04181	4.29973	0.961107	-1.78852	19.3596	1.08271e-05	0.000345878
AT4G27250	AT4G27250	NAD(P)-binding Rossmann-fold superfamily protein [Source:NCBI gene (formerly Entrezgene);Acc:828833]	2.04115	4.67483	1.11218	-2.07821	11.6429	0.000644468	0.0122075
AT3G43410	AT3G43410	F-box/LRR protein [Source:NCBI gene (formerly Entrezgene);Acc:823421]	2.03803	3.80069	0.787672	0.917867	8.7856	0.00303618	0.0430779
AT5G67210	IRX15-L	IRREGULAR XYLEM protein (DUF579) [Source:NCBI gene (formerly Entrezgene);Acc:836856]	2.03468	2.50349	0.557097	-0.894534	14.6102	0.000132195	0.00312442
AT5G18080	SAUR24	SAUR-like auxin-responsive protein family [Source:NCBI gene (formerly Entrezgene);Acc:28721172]	2.03418	3.03161	0.665113	0.0565608	11.4263	0.000724112	0.0135205
AT5G65390	AGP7	arabinogalactan protein 7 [Source:NCBI gene (formerly Entrezgene);Acc:836664]	2.03068	3.49742	0.796166	-0.96312	11.1908	0.000822056	0.0150196
AT3G16300	AT3G16300	Uncharacterized protein family (UPF0497) [Source:NCBI gene (formerly Entrezgene);Acc:820877]	2.0297	625.083	144.967	-8.09035	61.5193	4.38424e-15	5.76661e-13
AT3G14550	GGPS3	geranylgeranyl pyrophosphate synthase 3 [Source:NCBI gene (formerly Entrezgene);Acc:820681]	2.02545	47.2728	11.1746	-5.3688	26.1315	3.18943e-07	1.39453e-05
AT3G03776	AT3G03776	hydroxyproline-rich glycoprotein family protein [Source:NCBI gene (formerly Entrezgene);Acc:821149]	2.02492	1.11628	0.24467	0.941452	10.9163	0.000953211	0.0169124
AT5G14780	FDH	formate dehydrogenase [Source:NCBI gene (formerly Entrezgene);Acc:831330]	2.02262	5.36368	1.1906	-2.6779	24.2173	8.60577e-07	3.44498e-05
AT1G43910	AT1G43910	P-loop containing nucleoside triphosphate hydrolases superfamily protein [Source:NCBI gene (formerly Entrezgene);Acc:840990]	2.02236	24.6272	5.62703	-4.68782	71.8516	2.32006e-17	3.71498e-15
AT2G22500	UCP5	uncoupling protein 5 [Source:NCBI gene (formerly Entrezgene);Acc:816783]	2.02232	13.556	3.08976	-4.20229	58.0582	2.54472e-14	3.02317e-12
AT1G02340	HFR1	basic helix-loop-helix (bHLH) DNA-binding superfamily protein [Source:NCBI gene (formerly Entrezgene);Acc:839300]	2.01918	10.7459	2.48659	-3.22102	23.5616	1.20977e-06	4.69449e-05
AT1G22250	AT1G22250	uncharacterized protein [Source:NCBI gene (formerly Entrezgene);Acc:838830]	2.01007	309.087	72.6812	-7.09094	85.5412	2.26923e-20	4.75616e-18
AT1G71150	AT1G71150	cyclin-D1-binding protein [Source:NCBI gene (formerly Entrezgene);Acc:843455]	2.00869	1.82813	0.426052	-0.380594	10.9488	0.000936619	0.016687
AT4G29570	AT4G29570	Cytidine/deoxycytidylate deaminase family protein [Source:NCBI gene (formerly Entrezgene);Acc:829078]	2.00727	4.80334	1.16121	-1.72557	16.7873	4.1812e-05	0.00115656
AT1G73550	AT1G73550	Bifunctional inhibitor/lipid-transfer protein/seed storage 2S albumin superfamily protein [Source:NCBI gene (formerly Entrezgene);Acc:843689]	2.00131	50.857	12.0374	-4.02833	50.5674	1.15139e-12	1.14605e-10
AT1G12340	AT1G12340	Cornichon family protein [Source:NCBI gene (formerly Entrezgene);Acc:837788]	1.99944	15.8414	3.71872	-2.40998	25.8295	3.72948e-07	1.59446e-05
AT5G17030	UGT78D3	UDP-glucosyl transferase 78D3 [Source:NCBI gene (formerly Entrezgene);Acc:831566]	1.99305	3.21314	0.723718	-1.71385	13.2815	0.000268038	0.00574876
AT5G02230	AT5G02230	Haloacid dehalogenase-like hydrolase (HAD) superfamily protein [Source:NCBI gene (formerly Entrezgene);Acc:831784]	1.99238	24.9516	5.87548	-4.32902	54.1216	1.88456e-13	2.04134e-11
AT3G26180	CYP71B20	cytochrome P450, family 71, subfamily B, polypeptide 20 [Source:NCBI gene (formerly Entrezgene);Acc:822219]	1.98838	11.2667	2.62163	-3.77187	12.3216	0.000447745	0.00898978
AT3G14970	AT3G14970	RING/U-box superfamily protein [Source:NCBI gene (formerly Entrezgene);Acc:820726]	1.9868	2.65786	0.608822	0.119639	10.1245	0.00146311	0.0239486
AT1G10790	AT1G10790	hydroxyproline-rich glycoprotein family protein [Source:NCBI gene (formerly Entrezgene);Acc:837622]	1.97928	0.852693	0.190461	0.732544	10.242	0.00137277	0.0228029
AT2G43910	HOL1	HARMLESS TO OZONE LAYER 1 [Source:NCBI gene (formerly Entrezgene);Acc:818995]	1.97279	30.7758	7.38299	-4.50923	60.9953	5.72125e-15	7.41175e-13
AT1G76480	AT1G76480	caveolin-1 protein [Source:NCBI gene (formerly Entrezgene);Acc:843981]	1.97269	6.85216	1.66896	-1.61522	17.3182	3.16141e-05	0.000904562
AT5G61590	AT5G61590	Integrase-type DNA-binding superfamily protein [Source:NCBI gene (formerly Entrezgene);Acc:836280]	1.97109	7.16035	1.72912	-2.46719	26.0049	3.40552e-07	1.47889e-05
AT1G44191	AT1G44191	ECA1 gametosis related family protein [Source:NCBI gene (formerly Entrezgene);Acc:5007774]	1.96661	3.17559	0.725842	-1.10744	8.89167	0.00286475	0.0410296
AT4G15920	SWEET17	Nodulin MtN3 family protein [Source:NCBI gene (formerly Entrezgene);Acc:827274]	1.96178	5.55514	1.26145	-2.11972	11.9809	0.000537483	0.0104655
AT4G00870	AT4G00870	basic helix-loop-helix (bHLH) DNA-binding superfamily protein [Source:NCBI gene (formerly Entrezgene);Acc:827990]	1.96097	109.618	26.5729	-6.84532	67.1679	2.49343e-16	3.68732e-14
AT5G43690	AT5G43690	P-loop containing nucleoside triphosphate hydrolases superfamily protein [Source:NCBI gene (formerly Entrezgene);Acc:834389]	1.96078	0.826306	0.190694	0.429225	9.81723	0.00172884	0.027293
AT1G68585	AT1G68585	uncharacterized protein [Source:NCBI gene (formerly Entrezgene);Acc:843188]	1.9601	33.1235	8.17792	-3.83931	31.5633	1.93042e-08	1.06794e-06
AT5G51760	AHG1	Protein phosphatase 2C family protein [Source:NCBI gene (formerly Entrezgene);Acc:835250]	1.95669	1.70618	0.378939	-0.751772	9.72463	0.00181815	0.0284589
AT4G27310	BBX28	B-box type zinc finger family protein [Source:NCBI gene (formerly Entrezgene);Acc:828839]	1.95438	44.9546	10.9619	-5.32694	75.5107	3.63436e-18	6.24626e-16
AT3G29830	AT3G29830	F-box/RNI-like superfamily protein [Source:NCBI gene (formerly Entrezgene);Acc:822699]	1.95152	0.541525	0.127202	0.944806	10.2579	0.00136097	0.0227093
AT5G43290	WRKY49	WRKY DNA-binding protein 49 [Source:NCBI gene (formerly Entrezgene);Acc:834347]	1.94845	14.0903	3.48286	-3.27495	32.9965	9.23265e-09	5.34871e-07
AT2G38390	AT2G38390	Peroxidase superfamily protein [Source:NCBI gene (formerly Entrezgene);Acc:818420]	1.94778	0.335883	0.082849	1.53136	8.6739	0.003228	0.0453256
AT4G02810	FAF1	FANTASTIC four-like protein (DUF3049) [Source:NCBI gene (formerly Entrezgene);Acc:828170]	1.94611	0.918458	0.228766	0.503359	11.0202	0.000901265	0.0162134
AT4G16980	AT4G16980	arabinogalactan-protein family [Source:NCBI gene (formerly Entrezgene);Acc:827406]	1.94592	56.1436	13.7158	-5.28322	62.9475	2.12291e-15	2.85045e-13
AT1G77870	MUB5	membrane-anchored ubiquitin-fold protein 5 [Source:NCBI gene (formerly Entrezgene);Acc:844123]	1.94568	56.6887	13.7545	-5.36747	83.4387	6.57236e-20	1.32371e-17
AT2G21420	AT2G21420	IBR domain containing protein [Source:NCBI gene (formerly Entrezgene);Acc:816681]	1.94199	2.18299	0.527822	-0.965622	14.433	0.000145231	0.0034006
AT2G03550	AT2G03550	alpha/beta-Hydrolases superfamily protein [Source:NCBI gene (formerly Entrezgene);Acc:814884]	1.93762	9.06128	2.22786	-3.0947	34.8231	3.61072e-09	2.19022e-07
AT1G12880	NUDT12	nudix hydrolase homolog 12 [Source:NCBI gene (formerly Entrezgene);Acc:837845]	1.9376	32.8325	7.99146	-4.67406	48.0432	4.16937e-12	3.82514e-10
AT5G55620	AT5G55620	uncharacterized protein [Source:NCBI gene (formerly Entrezgene);Acc:835656]	1.9251	19.7572	4.8584	-3.48539	42.0398	8.94332e-11	6.86187e-09
AT1G78460	AT1G78460	SOUL heme-binding family protein [Source:NCBI gene (formerly Entrezgene);Acc:844182]	1.92249	20.8872	5.21645	-3.6904	23.3496	1.35073e-06	5.18953e-05
AT3G12890	ASML2	activator of spomin::LUC2 [Source:NCBI gene (formerly Entrezgene);Acc:820472]	1.92188	1.8386	0.478043	-0.248471	8.49783	0.00355571	0.0487327
AT4G30350	AT4G30350	Double Clp-N motif-containing P-loop nucleoside triphosphate hydrolases superfamily protein [Source:NCBI gene (formerly Entrezgene);Acc:829158]	1.92163	32.8767	8.11819	-6.31482	95.7696	1.29061e-22	3.08074e-20
AT1G75440	UBC16	ubiquitin-conjugating enzyme 16 [Source:NCBI gene (formerly Entrezgene);Acc:843880]	1.92086	26.9155	6.53068	-3.75238	43.2026	4.9356e-11	3.91507e-09
AT5G06250	DPA4	AP2/B3-like transcriptional factor family protein [Source:NCBI gene (formerly Entrezgene);Acc:830512]	1.91906	125.209	31.1866	-6.67467	87.1103	1.02633e-20	2.22343e-18
AT5G52670	AT5G52670	Copper transport protein family [Source:NCBI gene (formerly Entrezgene);Acc:835344]	1.91777	3.03869	0.714817	-0.243772	9.86708	0.00168263	0.026717
AT2G29670	AT2G29670	Tetratricopeptide repeat (TPR)-like superfamily protein [Source:NCBI gene (formerly Entrezgene);Acc:817517]	1.91256	3.33514	0.858594	-2.42283	18.8628	1.40466e-05	0.000435765
AT2G18969	AT2G18969	transcription factor/transcription regulator [Source:NCBI gene (formerly Entrezgene);Acc:6240648]	1.90561	14.9891	3.66622	-2.03044	19.1215	1.22655e-05	0.000385616
AT5G45650	AT5G45650	subtilase family protein [Source:NCBI gene (formerly Entrezgene);Acc:834605]	1.90293	13.7644	3.48822	-4.71384	55.0402	1.18091e-13	1.30661e-11
AT2G34510	AT2G34510	choice-of-anchor C domain protein, putative (Protein of unknown function, DUF642) [Source:NCBI gene (formerly Entrezgene);Acc:818014]	1.89806	19.9787	5.06532	-4.52818	67.0859	2.59934e-16	3.7755e-14
AT1G09880	AT1G09880	Rhamnogalacturonate lyase family protein [Source:NCBI gene (formerly Entrezgene);Acc:837520]	1.8957	8.41278	2.18103	-3.72104	25.784	3.8184e-07	1.62472e-05
AT5G03000	AT5G03000	Galactose oxidase/kelch repeat superfamily protein [Source:NCBI gene (formerly Entrezgene);Acc:831712]	1.89406	0.578263	0.15013	1.2507	8.60082	0.00336012	0.0466974
AT1G09440	AT1G09440	Protein kinase superfamily protein [Source:NCBI gene (formerly Entrezgene);Acc:837467]	1.89122	5.46264	1.42653	-2.78858	20.5309	5.86776e-06	0.000198518
AT3G54890	LHCA1	chlorophyll a-b binding protein 6 [Source:NCBI gene (formerly Entrezgene);Acc:824654]	1.89026	451.583	114.532	-8.33942	75.7797	3.1715e-18	5.48733e-16
AT3G61820	AT3G61820	Eukaryotic aspartyl protease family protein [Source:NCBI gene (formerly Entrezgene);Acc:825355]	1.88927	50.4259	12.8404	-6.11122	76.4865	2.21725e-18	3.91512e-16
AT4G40060	HB16	homeobox protein 16 [Source:NCBI gene (formerly Entrezgene);Acc:830169]	1.88819	137.939	35.2281	-7.19164	70.3774	4.89766e-17	7.58133e-15
AT3G17640	AT3G17640	Leucine-rich repeat (LRR) family protein [Source:NCBI gene (formerly Entrezgene);Acc:821031]	1.88709	8.72779	2.21621	-3.35429	28.3211	1.02769e-07	4.90626e-06
AT5G56490	GulLO4	D-arabinono-1,4-lactone oxidase family protein [Source:NCBI gene (formerly Entrezgene);Acc:835750]	1.88682	10.6506	2.71673	-3.70746	46.5047	9.14005e-12	7.82825e-10
AT2G31380	STH	salt tolerance homologue [Source:NCBI gene (formerly Entrezgene);Acc:817696]	1.88403	14.2421	3.55458	-3.47173	8.52686	0.00349943	0.0481404
AT2G36220	AT2G36220	uncharacterized protein [Source:NCBI gene (formerly Entrezgene);Acc:818194]	1.8789	2.66594	0.656792	-1.02094	12.0171	0.000527146	0.0102875
AT5G07040	AT5G07040	RING/U-box superfamily protein [Source:NCBI gene (formerly Entrezgene);Acc:830595]	1.87147	37.0563	9.4929	-4.47639	48.4421	3.40178e-12	3.14329e-10
AT1G75090	AT1G75090	DNA glycosylase superfamily protein [Source:NCBI gene (formerly Entrezgene);Acc:843846]	1.86566	61.7888	15.891	-5.70091	63.3836	1.70125e-15	2.32054e-13
AT2G35460	AT2G35460	Late embryosis abundant (LEA) hydroxyproline-rich glycoprotein family [Source:NCBI gene (formerly Entrezgene);Acc:818111]	1.86562	1.46703	0.364274	0.737344	10.2433	0.00137181	0.0228029
AT5G60800	AT5G60800	Heavy metal transport/detoxification superfamily protein [Source:NCBI gene (formerly Entrezgene);Acc:836201]	1.86154	35.6896	9.11932	-4.74832	71.2122	3.20799e-17	5.07374e-15
AT1G76650	CML38	calmodulin-like 38 [Source:NCBI gene (formerly Entrezgene);Acc:843998]	1.86001	2.5823	0.638094	-0.332298	10.1787	0.00142074	0.0234037
AT1G69850	NRT1:2	nitrate transporter 1:2 [Source:NCBI gene (formerly Entrezgene);Acc:843321]	1.85817	22.4721	5.92293	-5.22916	17.9016	2.32624e-05	0.000687734
AT4G29240	AT4G29240	Leucine-rich repeat (LRR) family protein [Source:NCBI gene (formerly Entrezgene);Acc:829045]	1.85613	29.7106	7.69858	-5.12955	86.2152	1.6138e-20	3.43832e-18
AT1G59870	PEN3	ABC-2 and Plant PDR ABC-type transporter family protein [Source:NCBI gene (formerly Entrezgene);Acc:842281]	1.85106	1.26999	0.341885	-2.19447	15.3781	8.80011e-05	0.00220903
AT4G39010	GH9B18	glycosyl hydrolase 9B18 [Source:NCBI gene (formerly Entrezgene);Acc:830056]	1.85048	12.2547	3.23742	-3.97271	38.964	4.31691e-10	3.00784e-08
AT1G56720	AT1G56720	Protein kinase superfamily protein [Source:NCBI gene (formerly Entrezgene);Acc:842128]	1.84673	24.2364	6.36152	-5.11374	84.4731	3.8948e-20	7.96889e-18
AT2G31690	AT2G31690	alpha/beta-Hydrolases superfamily protein [Source:NCBI gene (formerly Entrezgene);Acc:817725]	1.84546	0.723095	0.184993	0.492725	9.11046	0.00254152	0.0372275
AT1G70550	AT1G70550	NEP-interacting protein, putative (DUF239) [Source:NCBI gene (formerly Entrezgene);Acc:843392]	1.84008	7.13137	1.90311	-3.55611	38.1257	6.63302e-10	4.49998e-08
AT4G24130	AT4G24130	DUF538 family protein (Protein of unknown function, DUF538) [Source:NCBI gene (formerly Entrezgene);Acc:828513]	1.83972	3.34472	0.829031	-0.844189	10.068	0.00150864	0.0246001
AT2G27690	CYP94C1	cytochrome P450, family 94, subfamily C, polypeptide 1 [Source:NCBI gene (formerly Entrezgene);Acc:817315]	1.83305	0.372129	0.0916509	0.864552	9.35137	0.00222819	0.0335923
AT1G02300	AT1G02300	Cysteine proteinases superfamily protein [Source:NCBI gene (formerly Entrezgene);Acc:839576]	1.82561	16.6471	4.39383	-3.96535	51.9102	5.8097e-13	5.91993e-11
AT3G14520	AT3G14520	Terpenoid cyclases/Protein prenyltransferases superfamily protein [Source:NCBI gene (formerly Entrezgene);Acc:820677]	1.82373	3.78077	1.02018	-2.45617	19.137	1.21666e-05	0.000382973
AT2G23690	AT2G23690	HTH-type transcriptional regulator [Source:NCBI gene (formerly Entrezgene);Acc:816900]	1.82357	26.8447	7.01455	-4.10546	46.7229	8.17666e-12	7.07363e-10
AT3G22550	AT3G22550	NAD(P)H-quinone oxidoreductase subunit, putative (DUF581) [Source:NCBI gene (formerly Entrezgene);Acc:821826]	1.81474	44.9691	12.1086	-5.80001	65.7503	5.11826e-16	7.21031e-14
AT5G45850	AT5G45850		1.81055	12.0833	3.25991	-3.86649	46.3562	9.85968e-12	8.33386e-10
AT2G28500	LBD11	LOB domain-containing protein 11 [Source:NCBI gene (formerly Entrezgene);Acc:817398]	1.80491	10.5569	2.81947	-2.98565	21.0112	4.56615e-06	0.00015886
AT4G15248	BBX30	B-box type zinc finger family protein [Source:NCBI gene (formerly Entrezgene);Acc:3769879]	1.8028	26.6635	6.85203	-3.09715	14.2336	0.000161465	0.00373659
AT2G34180	CIPK13	CBL-interacting protein kinase 13 [Source:NCBI gene (formerly Entrezgene);Acc:817979]	1.80089	2.64106	0.699421	-1.59673	15.3347	9.00491e-05	0.00225166
AT5G20940	AT5G20940	Glycosyl hydrolase family protein [Source:NCBI gene (formerly Entrezgene);Acc:832219]	1.79387	9.69468	2.64494	-3.87417	44.3653	2.7248e-11	2.21594e-09
AT2G39210	AT2G39210	Major facilitator superfamily protein [Source:NCBI gene (formerly Entrezgene);Acc:818506]	1.78905	2.44183	0.659229	-1.97579	18.1603	2.03068e-05	0.000612292
AT3G21780	UGT71B6	UDP-glucosyl transferase 71B6 [Source:NCBI gene (formerly Entrezgene);Acc:821732]	1.78514	0.475481	0.12895	0.84843	9.44654	0.00211548	0.0321752
AT2G02490	AT2G02490	uncharacterized protein [Source:NCBI gene (formerly Entrezgene);Acc:814778]	1.78396	0.741155	0.195828	0.68623	8.51394	0.00352436	0.0483544
AT1G25440	BBX15	B-box type zinc finger protein with CCT domain-containing protein [Source:NCBI gene (formerly Entrezgene);Acc:839130]	1.77262	10.7755	2.92328	-3.63299	31.1279	2.41576e-08	1.30563e-06
AT1G20490	AT1G20490	AMP-dependent synthetase and ligase family protein [Source:NCBI gene (formerly Entrezgene);Acc:838637]	1.76819	2.12593	0.564368	-1.65328	15.3126	9.11062e-05	0.00227589
AT2G39800	P5CS1	delta1-pyrroline-5-carboxylate synthase 1 [Source:NCBI gene (formerly Entrezgene);Acc:818566]	1.76714	17.171	4.82757	-5.00915	31.208	2.31806e-08	1.26075e-06
AT1G07150	MAPKKK13	mitogen-activated protein kinase kinase kinase 13 [Source:NCBI gene (formerly Entrezgene);Acc:837226]	1.76282	3.51796	0.983029	-1.98157	17.063	3.61601e-05	0.00101437
AT5G03150	JKD	C2H2-like zinc finger protein [Source:NCBI gene (formerly Entrezgene);Acc:831919]	1.76146	14.1526	3.97939	-4.48235	47.8562	4.58644e-12	4.1198e-10
AT1G26790	AT1G26790	Dof-type zinc finger DNA-binding family protein [Source:NCBI gene (formerly Entrezgene);Acc:839220]	1.75574	2.21837	0.599099	-0.998128	10.6651	0.00109178	0.018992
AT1G44170	ALDH3H1	aldehyde dehydrogenase 3H1 [Source:NCBI gene (formerly Entrezgene);Acc:841020]	1.75431	22.3726	6.11129	-4.61862	62.8564	2.22343e-15	2.96994e-13
AT4G09900	MES12	methyl esterase 12 [Source:NCBI gene (formerly Entrezgene);Acc:826580]	1.75179	15.2129	4.31626	-3.8829	37.8916	7.47882e-10	5.06047e-08
AT2G32960	PFA-DSP2	Phosphotyrosine protein phosphatases superfamily protein [Source:NCBI gene (formerly Entrezgene);Acc:817858]	1.74952	8.44558	2.3855	-2.87842	23.7595	1.09153e-06	4.29612e-05
AT5G43420	AT5G43420	RING/U-box superfamily protein [Source:NCBI gene (formerly Entrezgene);Acc:834362]	1.74935	1.27301	0.365374	-0.529664	8.96628	0.00275008	0.0397322
AT3G52840	BGAL2	beta-galactosidase 2 [Source:NCBI gene (formerly Entrezgene);Acc:824450]	1.74724	4.44036	1.26333	-3.01688	23.4283	1.2966e-06	4.99647e-05
AT5G21950	AT5G21950	alpha/beta-Hydrolases superfamily protein [Source:NCBI gene (formerly Entrezgene);Acc:832255]	1.74626	7.18578	2.00531	-2.83384	24.934	5.93261e-07	2.43152e-05
AT1G33590	AT1G33590	Leucine-rich repeat (LRR) family protein [Source:NCBI gene (formerly Entrezgene);Acc:840253]	1.74343	21.8951	6.04526	-4.74582	56.8952	4.59672e-14	5.29033e-12
AT4G16162	AT4G16162	Leucine-rich repeat (LRR) family protein [Source:NCBI gene (formerly Entrezgene);Acc:3770337]	1.7434	6.28548	1.80374	-1.89542	14.9392	0.00011103	0.00271056
AT3G28880	AT3G28880	serine/threonine-protein phosphatase 6 regulatory ankyrin repeat subunit [Source:NCBI gene (formerly Entrezgene);Acc:822522]	1.74023	3.25365	0.925275	-1.80096	15.4658	8.40132e-05	0.00212966
AT1G27950	LTPG1	glycosylphosphatidylinositol-anchored lipid protein transfer 1 [Source:NCBI gene (formerly Entrezgene);Acc:839688]	1.7387	1589.24	448.907	-9.8546	66.9094	2.84273e-16	4.09416e-14
AT1G06540	AT1G06540	uncharacterized protein [Source:NCBI gene (formerly Entrezgene);Acc:837165]	1.73749	4.01401	1.09929	-2.38086	14.214	0.000163156	0.00376897
AT2G40330	PYL6	PYR1-like 6 [Source:NCBI gene (formerly Entrezgene);Acc:818626]	1.73377	18.4123	5.11218	-4.27772	30.9348	2.6685e-08	1.43321e-06
AT2G45050	GATA2	GATA transcription factor 2 [Source:NCBI gene (formerly Entrezgene);Acc:819112]	1.73245	6.87653	1.91232	-2.5564	20.617	5.60948e-06	0.00019053
AT1G75820	CLV1	Leucine-rich receptor-like protein kinase family protein [Source:NCBI gene (formerly Entrezgene);Acc:843915]	1.72971	5.39693	1.53236	-3.78127	35.9105	2.0659e-09	1.299e-07
AT3G57500	AT3G57500	fission regulator-like protein [Source:NCBI gene (formerly Entrezgene);Acc:824917]	1.7276	45.4544	12.9373	-4.31078	54.141	1.8661e-13	2.02987e-11
AT3G18050	AT3G18050	GPI-anchored protein [Source:NCBI gene (formerly Entrezgene);Acc:821330]	1.72516	17.9802	5.11573	-4.27374	41.1406	1.41663e-10	1.05551e-08
AT3G49260	iqd21	IQ-domain 21 [Source:NCBI gene (formerly Entrezgene);Acc:824087]	1.72444	8.48832	2.38262	-3.29921	27.7554	1.37664e-07	6.4527e-06
AT5G62940	HCA2	Dof-type zinc finger DNA-binding family protein [Source:NCBI gene (formerly Entrezgene);Acc:836414]	1.72223	1.11129	0.304567	-0.3324	11.1791	0.000827251	0.0150931
AT2G45080	cycp3;1	cyclin p3;1 [Source:NCBI gene (formerly Entrezgene);Acc:819115]	1.72099	11.7385	3.38288	-2.85011	23.2586	1.41615e-06	5.40064e-05
AT3G21660	AT3G21660	UBX domain-containing protein [Source:NCBI gene (formerly Entrezgene);Acc:821720]	1.71951	1.31942	0.381746	-0.292607	9.182	0.00244407	0.0362532
AT2G15960	AT2G15960	stress-induced protein [Source:NCBI gene (formerly Entrezgene);Acc:816091]	1.71804	2.92064	0.832903	-0.365115	11.2493	0.00079654	0.0146369
AT3G01550	PPT2	phosphoenolpyruvate (pep)/phosphate translocator 2 [Source:NCBI gene (formerly Entrezgene);Acc:821114]	1.71676	1.82278	0.496877	-0.914939	9.75122	0.00179203	0.0281356
AT4G00390	AT4G00390	DNA-binding storekeeper protein-related transcriptional regulator [Source:NCBI gene (formerly Entrezgene);Acc:828200]	1.71581	1.87993	0.531318	-0.74064	9.71509	0.00182761	0.0285897
AT1G44100	AAP5	amino acid permease 5 [Source:NCBI gene (formerly Entrezgene);Acc:841013]	1.71558	12.9185	3.66829	-4.26072	55.4679	9.4996e-14	1.0556e-11
AT4G00400	GPAT8	glycerol-3-phosphate acyltransferase 8 [Source:NCBI gene (formerly Entrezgene);Acc:828140]	1.71375	17.2285	4.91393	-4.55012	57.4156	3.52796e-14	4.15301e-12
AT4G27740	AT4G27740	Yippee family putative zinc-binding protein [Source:NCBI gene (formerly Entrezgene);Acc:828888]	1.7126	18.0431	5.26687	-2.60436	13.9829	0.000184479	0.00417182
AT5G06530	ABCG22	ABC-2 type transporter family protein [Source:NCBI gene (formerly Entrezgene);Acc:830541]	1.71026	36.9028	10.4652	-6.18958	46.6667	8.41483e-12	7.25533e-10
AT3G22640	PAP85	cupin family protein [Source:NCBI gene (formerly Entrezgene);Acc:821835]	1.70765	5.49061	1.55889	-2.6357	11.1324	0.000848311	0.015401
AT3G50750	BEH1	BES1/BZR1 homolog 1 [Source:NCBI gene (formerly Entrezgene);Acc:824239]	1.70625	3.19895	0.922689	-1.74007	15.7886	7.08287e-05	0.00185754
AT4G25790	AT4G25790	CAP (Cysteine-rich secretory proteins, Antigen 5, and Pathosis-related 1 protein) superfamily protein [Source:NCBI gene (formerly Entrezgene);Acc:828684]	1.7053	1.40796	0.385206	0.348925	8.56401	0.00342873	0.047421
AT3G25600	AT3G25600	Calcium-binding EF-hand family protein [Source:NCBI gene (formerly Entrezgene);Acc:822147]	1.70458	15.6602	4.51416	-3.5532	32.8636	9.88571e-09	5.70142e-07
AT4G10390	AT4G10390	Protein kinase superfamily protein [Source:NCBI gene (formerly Entrezgene);Acc:826631]	1.70098	9.30629	2.71448	-3.47897	30.9488	2.64924e-08	1.42583e-06
AT3G52525	OFP6	ovate family protein 6 [Source:NCBI gene (formerly Entrezgene);Acc:824418]	1.70019	8.10786	2.44297	-2.68856	9.97798	0.00158423	0.02551
AT5G08260	scpl35	serine carboxypeptidase-like 35 [Source:NCBI gene (formerly Entrezgene);Acc:830722]	1.69891	4.44354	1.25684	-2.41712	16.6951	4.38948e-05	0.00120512
AT3G53960	AT3G53960	Major facilitator superfamily protein [Source:NCBI gene (formerly Entrezgene);Acc:824563]	1.69784	1.65134	0.4612	-1.33016	13.3815	0.000254121	0.00550987
AT3G28340	GATL10	galacturonosyltransferase-like 10 [Source:NCBI gene (formerly Entrezgene);Acc:822462]	1.6975	0.625617	0.175228	0.376407	8.70332	0.00317632	0.0447217
AT5G39220	AT5G39220	alpha/beta-Hydrolases superfamily protein [Source:NCBI gene (formerly Entrezgene);Acc:833918]	1.69421	68.7406	19.8419	-6.00051	72.2	1.9446e-17	3.13324e-15
AT3G17130	AT3G17130	Plant invertase/pectin methylesterase inhibitor superfamily protein [Source:NCBI gene (formerly Entrezgene);Acc:820970]	1.69377	6.41218	1.89064	-1.86273	14.2097	0.000163521	0.00377169
AT4G23870	AT4G23870	uncharacterized protein [Source:NCBI gene (formerly Entrezgene);Acc:828486]	1.69332	102.075	29.9341	-5.9493	47.5187	5.44826e-12	4.82667e-10
AT1G67400	AT1G67400	ELMO/CED-12 family protein [Source:NCBI gene (formerly Entrezgene);Acc:843060]	1.69247	7.25908	2.10447	-2.90396	23.9259	1.00117e-06	3.97691e-05
AT1G30530	UGT78D1	UDP-glucosyl transferase 78D1 [Source:NCBI gene (formerly Entrezgene);Acc:839933]	1.69228	118.006	33.4055	-7.2428	58.4284	2.10824e-14	2.52792e-12
AT5G11550	AT5G11550	ARM repeat superfamily protein [Source:NCBI gene (formerly Entrezgene);Acc:831027]	1.69191	59.7439	17.3837	-5.81013	59.1729	1.44412e-14	1.76443e-12
AT5G61560	AT5G61560	U-box domain-containing protein kinase family protein [Source:NCBI gene (formerly Entrezgene);Acc:836277]	1.6851	3.01535	0.902312	-2.67798	16.7003	4.37747e-05	0.00120328
AT4G00480	ATMYC1	basic helix-loop-helix (bHLH) DNA-binding superfamily protein [Source:NCBI gene (formerly Entrezgene);Acc:827965]	1.68001	3.26698	0.95809	-2.15929	14.0474	0.000178264	0.00404547
AT4G18910	NIP1;2	NOD26-like intrinsic protein 1;2 [Source:NCBI gene (formerly Entrezgene);Acc:827626]	1.67881	98.0978	29.1506	-6.44711	51.198	8.35047e-13	8.44216e-11
AT1G71040	LPR2	Cupredoxin superfamily protein [Source:NCBI gene (formerly Entrezgene);Acc:843444]	1.67606	4.60407	1.3724	-3.01446	20.2588	6.76421e-06	0.000224429
AT3G54140	PTR1	peptide transporter 1 [Source:NCBI gene (formerly Entrezgene);Acc:824581]	1.67533	2.58075	0.747683	-1.94492	14.9101	0.000112756	0.00273972
AT4G28530	NAC074	NAC domain containing protein 74 [Source:NCBI gene (formerly Entrezgene);Acc:828971]	1.67475	1.70604	0.511874	-0.890959	10.89	0.000966826	0.0171069
AT5G64260	EXL2	EXORDIUM like 2 [Source:NCBI gene (formerly Entrezgene);Acc:836547]	1.67118	94.0017	27.6453	-6.73187	61.036	5.60408e-15	7.29662e-13
AT5G16340	AT5G16340	AMP-dependent synthetase and ligase family protein [Source:NCBI gene (formerly Entrezgene);Acc:831495]	1.6665	1.55442	0.458073	-1.21039	12.8977	0.000328985	0.0068563
AT1G30660	AT1G30660	nucleic acid binding protein [Source:NCBI gene (formerly Entrezgene);Acc:839946]	1.66286	1.37601	0.398062	0.00470119	9.33468	0.00224857	0.0338204
AT3G52790	AT3G52790	peptidoglycan-binding LysM domain-containing protein [Source:NCBI gene (formerly Entrezgene);Acc:824445]	1.65739	3.66145	1.03753	-0.502919	9.53294	0.00201816	0.0310246
AT2G34170	AT2G34170		1.65708	12.7727	3.80805	-4.30231	35.4675	2.59337e-09	1.59945e-07
AT4G22200	KT2/3	potassium transport 2/3 [Source:NCBI gene (formerly Entrezgene);Acc:828311]	1.65658	1.62427	0.47764	-1.90381	13.6136	0.000224559	0.00493111
AT3G53420	PIP2A	plasma membrane intrinsic protein 2A [Source:NCBI gene (formerly Entrezgene);Acc:824510]	1.65532	98.0824	29.5775	-6.43423	10.8525	0.000986602	0.0173734
AT2G06925	PLA2-ALPHA	Phospholipase A2 family protein [Source:NCBI gene (formerly Entrezgene);Acc:815261]	1.65433	158.581	47.6824	-6.71804	49.0919	2.44249e-12	2.28972e-10
AT5G07640	AT5G07640	RING/U-box superfamily protein [Source:NCBI gene (formerly Entrezgene);Acc:830657]	1.64906	3.55349	1.03306	-1.55878	11.0005	0.000910866	0.0163297
AT1G77880	AT1G77880	Galactose oxidase/kelch repeat superfamily protein [Source:NCBI gene (formerly Entrezgene);Acc:844124]	1.6469	19.9518	6.07951	-2.75385	18.2132	1.97501e-05	0.000597603
AT1G71695	AT1G71695	Peroxidase superfamily protein [Source:NCBI gene (formerly Entrezgene);Acc:843498]	1.64632	241.06	72.9484	-7.87762	57.6396	3.14821e-14	3.72298e-12
AT5G42040	RPN12b	regulatory particle non-ATPase 12B [Source:NCBI gene (formerly Entrezgene);Acc:834209]	1.64543	5.14415	1.54427	-1.61175	13.4934	0.000239399	0.00522582
AT5G49360	BXL1	beta-xylosidase 1 [Source:NCBI gene (formerly Entrezgene);Acc:834996]	1.64463	9.16681	2.79505	-4.25021	16.1846	5.74583e-05	0.00153819
AT1G23205	AT1G23205	Plant invertase/pectin methylesterase inhibitor superfamily protein [Source:NCBI gene (formerly Entrezgene);Acc:838929]	1.64102	100.154	30.2986	-6.04268	38.7946	4.70819e-10	3.26283e-08
AT3G05260	AT3G05260	NAD(P)-binding Rossmann-fold superfamily protein [Source:NCBI gene (formerly Entrezgene);Acc:819690]	1.64099	1.75752	0.523734	-0.506512	9.56185	0.00198662	0.0306311
AT1G13700	PGL1	6-phosphogluconolactonase 1 [Source:NCBI gene (formerly Entrezgene);Acc:837931]	1.64035	20.3321	6.10015	-3.66048	34.0351	5.41273e-09	3.21521e-07
AT1G61930	AT1G61930	senescence regulator (Protein of unknown function, DUF584) [Source:NCBI gene (formerly Entrezgene);Acc:842488]	1.63581	11.1579	3.39464	-2.70357	19.1628	1.20032e-05	0.000378756
AT5G57123	AT5G57123	uncharacterized protein [Source:NCBI gene (formerly Entrezgene);Acc:835817]	1.63406	172.875	52.2794	-6.40829	59.1212	1.48252e-14	1.79434e-12
AT3G16240	DELTA-TIP	delta tonoplast integral protein [Source:NCBI gene (formerly Entrezgene);Acc:820870]	1.63296	210.979	64.6121	-7.31391	50.1004	1.46076e-12	1.42645e-10
AT3G56400	WRKY70	WRKY DNA-binding protein 70 [Source:NCBI gene (formerly Entrezgene);Acc:824807]	1.62952	3.68333	1.11211	-1.85668	14.7492	0.000122799	0.00294382
AT5G42460	AT5G42460	F-box and associated interaction domains-containing protein [Source:NCBI gene (formerly Entrezgene);Acc:834253]	1.62901	2.06224	0.634772	-0.9889	11.9548	0.00054507	0.0105892
AT5G48490	AT5G48490	Bifunctional inhibitor/lipid-transfer protein/seed storage 2S albumin superfamily protein [Source:NCBI gene (formerly Entrezgene);Acc:834905]	1.6265	15.8825	4.75462	-2.17604	14.3149	0.000154637	0.00360121
AT5G47610	AT5G47610	RING/U-box superfamily protein [Source:NCBI gene (formerly Entrezgene);Acc:834811]	1.62522	5.22746	1.56515	-1.65745	12.1708	0.000485435	0.00960929
AT1G12890	AT1G12890	Integrase-type DNA-binding superfamily protein [Source:NCBI gene (formerly Entrezgene);Acc:837847]	1.62014	22.0201	6.7743	-3.1247	19.6519	9.29104e-06	0.000300154
AT1G24470	KCR2	beta-ketoacyl reductase 2 [Source:NCBI gene (formerly Entrezgene);Acc:839063]	1.61806	23.9194	7.20836	-4.20298	49.8052	1.6979e-12	1.63328e-10
AT2G29660	AT2G29660	zinc finger (C2H2 type) family protein [Source:NCBI gene (formerly Entrezgene);Acc:817516]	1.6151	15.3799	4.76301	-4.29095	41.7948	1.01375e-10	7.70925e-09
AT1G71140	AT1G71140	MATE efflux family protein [Source:NCBI gene (formerly Entrezgene);Acc:843454]	1.61279	6.36746	1.92875	-2.98683	21.4349	3.66047e-06	0.000130521
AT3G57530	CPK32	calcium-dependent protein kinase 32 [Source:NCBI gene (formerly Entrezgene);Acc:824920]	1.60881	5.3853	1.62469	-3.19633	23.4673	1.27054e-06	4.91072e-05
AT5G58140	PHOT2	phototropin 2 [Source:NCBI gene (formerly Entrezgene);Acc:835926]	1.60545	31.0485	9.63031	-6.60422	51.5113	7.11864e-13	7.22514e-11
AT1G80440	AT1G80440	Galactose oxidase/kelch repeat superfamily protein [Source:NCBI gene (formerly Entrezgene);Acc:844383]	1.59794	2.35173	0.728682	-1.48878	9.127	0.00251864	0.0369459
AT5G44620	CYP706A3	cytochrome P450, family 706, subfamily A, polypeptide 3 [Source:NCBI gene (formerly Entrezgene);Acc:834490]	1.59015	89.7056	27.9032	-7.48444	56.7432	4.96594e-14	5.67846e-12
AT2G26190	AT2G26190	calmodulin-binding family protein [Source:NCBI gene (formerly Entrezgene);Acc:817159]	1.58792	28.0022	8.81984	-5.38405	39.2551	3.71899e-10	2.60532e-08
AT1G10690	AT1G10690	cyclin-dependent kinase inhibitor [Source:NCBI gene (formerly Entrezgene);Acc:837612]	1.58631	19.7743	6.26808	-3.46634	27.5951	1.4956e-07	6.94711e-06
AT1G07720	KCS3	3-ketoacyl-CoA synthase 3 [Source:NCBI gene (formerly Entrezgene);Acc:837286]	1.58588	3.67191	1.17128	-2.44708	15.1429	9.96703e-05	0.00246121
AT3G59060	PIL6	phytochrome interacting factor 3-like 6 [Source:NCBI gene (formerly Entrezgene);Acc:825075]	1.58548	1.15673	0.35053	-0.818992	9.91721	0.0016374	0.026193
AT5G07030	AT5G07030	Eukaryotic aspartyl protease family protein [Source:NCBI gene (formerly Entrezgene);Acc:830594]	1.58316	204.557	64.1261	-8.0652	44.1757	3.00189e-11	2.42598e-09
AT5G20710	BGAL7	beta-galactosidase 7 [Source:NCBI gene (formerly Entrezgene);Acc:832194]	1.57844	6.82973	2.05073	-3.44958	12.0935	0.00050598	0.00995738
AT1G22330	AT1G22330	RNA-binding (RRM/RBD/RNP motifs) family protein [Source:NCBI gene (formerly Entrezgene);Acc:838839]	1.57745	8.2203	2.52168	-3.07781	18.8716	1.39818e-05	0.000434277
AT1G22220	AUF2	F-box family protein [Source:NCBI gene (formerly Entrezgene);Acc:838827]	1.57711	2.51335	0.806853	-1.22661	11.139	0.000845321	0.0153576
AT5G08000	E13L3	glucan endo-1,3-beta-glucosidase-like protein 3 [Source:NCBI gene (formerly Entrezgene);Acc:830694]	1.57526	665.319	208.852	-8.95871	50.36	1.27979e-12	1.26409e-10
AT5G23730	RUP2	Transducin/WD40 repeat-like superfamily protein [Source:NCBI gene (formerly Entrezgene);Acc:832438]	1.57383	11.8194	3.69923	-3.60572	30.5283	3.29035e-08	1.72409e-06
AT1G33110	AT1G33110	MATE efflux family protein [Source:NCBI gene (formerly Entrezgene);Acc:840207]	1.57203	9.3585	2.9936	-3.66993	25.465	4.50486e-07	1.88226e-05
AT5G53880	AT5G53880	uncharacterized protein [Source:NCBI gene (formerly Entrezgene);Acc:835469]	1.56801	231.72	72.3081	-6.60645	46.7957	7.87869e-12	6.83881e-10
AT4G18210	PUP10	purine permease 10 [Source:NCBI gene (formerly Entrezgene);Acc:827546]	1.5647	1.74443	0.557567	-1.71795	12.9337	0.000322718	0.00675846
AT2G32690	GRP23	glycine-rich protein 23 [Source:NCBI gene (formerly Entrezgene);Acc:3768391]	1.55911	241.597	75.8883	-6.95411	63.0055	2.06129e-15	2.78992e-13
AT4G24230	ACBP3	acyl-CoA-binding domain 3 [Source:NCBI gene (formerly Entrezgene);Acc:828524]	1.5589	13.8127	4.47891	-3.86349	27.9667	1.23423e-07	5.82756e-06
AT1G48320	DHNAT1	Thioesterase superfamily protein [Source:NCBI gene (formerly Entrezgene);Acc:841252]	1.55866	61.1027	19.2115	-4.85355	47.2413	6.27635e-12	5.54124e-10
AT5G55450	AT5G55450	Bifunctional inhibitor/lipid-transfer protein/seed storage 2S albumin superfamily protein [Source:NCBI gene (formerly Entrezgene);Acc:835638]	1.5585	5.84147	1.8475	-1.61286	10.1889	0.00141292	0.0233345
AT5G67280	RLK	receptor-like kinase [Source:NCBI gene (formerly Entrezgene);Acc:836863]	1.55808	13.8494	4.4419	-4.77502	51.129	8.64929e-13	8.71011e-11
AT1G29930	CAB1	chlorophyll A/B binding protein 1 [Source:NCBI gene (formerly Entrezgene);Acc:839871]	1.55808	1011.48	324.918	-9.65022	29.8346	4.70525e-08	2.38782e-06
AT1G12240	ATBETAFRUCT4	Glycosyl hydrolases family 32 protein [Source:NCBI gene (formerly Entrezgene);Acc:837777]	1.55417	13.8906	4.37551	-4.45821	34.5895	4.07088e-09	2.45204e-07
AT1G53920	GLIP5	GDSL-motif lipase 5 [Source:NCBI gene (formerly Entrezgene);Acc:841830]	1.55401	23.762	7.64195	-4.49578	41.2368	1.34862e-10	1.01068e-08
AT2G34370	AT2G34370	Pentatricopeptide repeat (PPR) superfamily protein [Source:NCBI gene (formerly Entrezgene);Acc:818000]	1.5538	2.28364	0.700425	-1.16377	8.82012	0.00297928	0.0424576
AT1G67990	TSM1	S-adenosyl-L-methionine-dependent methyltransferases superfamily protein [Source:NCBI gene (formerly Entrezgene);Acc:843127]	1.54977	5.13706	1.6875	-1.41212	10.1228	0.00146446	0.0239554
AT3G47560	AT3G47560	alpha/beta-Hydrolases superfamily protein [Source:NCBI gene (formerly Entrezgene);Acc:823910]	1.54652	17.5379	5.66438	-3.44009	26.7614	2.30188e-07	1.03025e-05
AT4G18220	AT4G18220	Drug/metabolite transporter superfamily protein [Source:NCBI gene (formerly Entrezgene);Acc:827548]	1.54575	3.06461	0.974918	-1.70499	10.0413	0.0015307	0.0248497
AT1G72240	AT1G72240	uncharacterized protein [Source:NCBI gene (formerly Entrezgene);Acc:843556]	1.54362	14.8488	4.7989	-2.5725	12.0824	0.000508995	0.00999818
AT5G66590	AT5G66590	CAP (Cysteine-rich secretory proteins, Antigen 5, and Pathosis-related 1 protein) superfamily protein [Source:NCBI gene (formerly Entrezgene);Acc:836791]	1.54333	43.6766	13.8573	-4.73875	42.6625	6.50478e-11	5.09706e-09
AT2G15970	COR413-PM1	cold regulated 413 plasma membrane 1 [Source:NCBI gene (formerly Entrezgene);Acc:816092]	1.54182	161.72	52.0978	-6.78621	47.8383	4.62862e-12	4.14326e-10
AT2G18380	GATA20	GATA transcription factor 20 [Source:NCBI gene (formerly Entrezgene);Acc:816353]	1.54036	2.84553	0.884717	-0.914945	9.04609	0.00263257	0.0383866
AT1G04220	KCS2	3-ketoacyl-CoA synthase 2 [Source:NCBI gene (formerly Entrezgene);Acc:839578]	1.53703	31.5001	10.086	-5.49245	52.9295	3.4574e-13	3.63804e-11
AT5G22020	AT5G22020	Calcium-dependent phosphotriesterase superfamily protein [Source:NCBI gene (formerly Entrezgene);Acc:832262]	1.53477	71.5279	22.6011	-6.21745	48.946	2.63113e-12	2.45763e-10
AT4G25835	AT4G25835	P-loop containing nucleoside triphosphate hydrolases superfamily protein [Source:NCBI gene (formerly Entrezgene);Acc:828689]	1.53394	7.58771	2.47969	-3.59315	21.61	3.34102e-06	0.000120464
AT4G24040	TRE1	trehalase 1 [Source:NCBI gene (formerly Entrezgene);Acc:828504]	1.53337	26.5943	8.74604	-5.46635	38.2585	6.19675e-10	4.22625e-08
AT5G60680	AT5G60680	transcription initiation factor TFIID subunit (Protein of unknown function, DUF584) [Source:NCBI gene (formerly Entrezgene);Acc:836189]	1.53112	150.042	49.7852	-6.99816	8.90494	0.00284401	0.0407778
AT1G70520	CRK2	cysteine-rich RLK (RECEPTOR-like protein kinase) 2 [Source:NCBI gene (formerly Entrezgene);Acc:843389]	1.53047	14.6352	4.7788	-4.65704	40.3489	2.12425e-10	1.54263e-08
AT3G18930	AT3G18930	RING/U-box superfamily protein [Source:NCBI gene (formerly Entrezgene);Acc:821425]	1.52918	35.4019	11.5386	-5.64007	42.9082	5.73708e-11	4.523e-09
AT1G01610	GPAT4	glycerol-3-phosphate acyltransferase 4 [Source:NCBI gene (formerly Entrezgene);Acc:839297]	1.5268	33.7068	10.934	-5.48917	56.4542	5.75224e-14	6.53272e-12
AT5G57820	AT5G57820	zinc ion binding protein [Source:NCBI gene (formerly Entrezgene);Acc:835892]	1.5264	5.70002	1.8255	-1.05465	11.1884	0.000823096	0.0150279
AT2G36830	GAMMA-TIP	gamma tonoplast intrinsic protein [Source:NCBI gene (formerly Entrezgene);Acc:818255]	1.52609	296.918	96.91	-7.89899	54.7037	1.40139e-13	1.54392e-11
AT2G26450	AT2G26450	Plant invertase/pectin methylesterase inhibitor superfamily [Source:NCBI gene (formerly Entrezgene);Acc:817185]	1.52547	3.31865	1.08952	-2.42596	15.5778	7.91792e-05	0.00202303
AT1G17744	AT1G17744	uncharacterized protein [Source:NCBI gene (formerly Entrezgene);Acc:6240445]	1.52396	5.33785	1.75784	-1.78771	12.059	0.000515429	0.0100903
AT5G01880	AT5G01880	RING/U-box superfamily protein [Source:NCBI gene (formerly Entrezgene);Acc:831691]	1.52093	12.8473	4.2131	-3.53921	25.7887	3.80903e-07	1.62472e-05
AT2G22240	MIPS2	myo-inositol-1-phosphate synthase 2 [Source:NCBI gene (formerly Entrezgene);Acc:816757]	1.5197	88.2517	29.0542	-7.02541	36.3797	1.62388e-09	1.0388e-07
AT3G26300	CYP71B34	cytochrome P450, family 71, subfamily B, polypeptide 34 [Source:NCBI gene (formerly Entrezgene);Acc:822234]	1.51398	6.23465	2.06764	-2.97545	14.5891	0.000133685	0.00315027
AT3G03770	AT3G03770	Leucine-rich repeat protein kinase family protein [Source:NCBI gene (formerly Entrezgene);Acc:821164]	1.51361	3.05797	1.01403	-2.80015	17.9751	2.2381e-05	0.000665492
AT4G29150	IQD25	IQ-domain 25 [Source:NCBI gene (formerly Entrezgene);Acc:829036]	1.51004	15.8609	5.20352	-3.9346	27.0914	1.94056e-07	8.7768e-06
AT3G59940	AT3G59940	Galactose oxidase/kelch repeat superfamily protein [Source:NCBI gene (formerly Entrezgene);Acc:825164]	1.5093	13.3361	4.43861	-3.80728	10.2423	0.00137253	0.0228029
AT2G04570	AT2G04570	GDSL-like Lipase/Acylhydrolase superfamily protein [Source:NCBI gene (formerly Entrezgene);Acc:814999]	1.50707	17.0297	5.54014	-4.05193	35.7109	2.2888e-09	1.4287e-07
AT2G34070	TBL37	TRICHOME BIREFRINGENCE-LIKE 37 [Source:NCBI gene (formerly Entrezgene);Acc:817968]	1.50695	21.8702	7.26321	-4.76688	40.4361	2.03158e-10	1.47949e-08
AT4G36030	ARO3	armadillo repeat only 3 [Source:NCBI gene (formerly Entrezgene);Acc:829759]	1.50321	3.24126	1.07495	-2.47946	11.7612	0.000604768	0.011609
AT5G47150	AT5G47150	YDG/SRA domain-containing protein [Source:NCBI gene (formerly Entrezgene);Acc:834761]	1.50095	39.9303	13.3363	-5.12072	47.1841	6.46214e-12	5.6858e-10
AT1G76090	SMT3	sterol methyltransferase 3 [Source:NCBI gene (formerly Entrezgene);Acc:843941]	1.5002	21.4394	7.11509	-4.59253	35.4773	2.58036e-09	1.59524e-07
AT4G29020	AT4G29020	glycine-rich protein [Source:NCBI gene (formerly Entrezgene);Acc:829023]	1.49786	115.287	37.4057	-5.99541	38.3239	5.99229e-10	4.09764e-08
AT4G27240	AT4G27240	zinc finger (C2H2 type) family protein [Source:NCBI gene (formerly Entrezgene);Acc:828832]	1.49757	14.6361	4.92399	-4.49842	37.0661	1.14192e-09	7.43401e-08
AT5G45800	MEE62	Leucine-rich repeat protein kinase family protein [Source:NCBI gene (formerly Entrezgene);Acc:834620]	1.49728	29.6974	9.81543	-5.77389	60.8	6.31785e-15	8.1437e-13
AT5G62170	TRM25	LOW protein: M-phase inducer phosphatase-like protein [Source:NCBI gene (formerly Entrezgene);Acc:836338]	1.49438	10.0245	3.3319	-4.20542	35.5233	2.52014e-09	1.56176e-07
AT3G21560	UGT84A2	UDP-Glycosyltransferase superfamily protein [Source:NCBI gene (formerly Entrezgene);Acc:821710]	1.49379	9.95767	3.3096	-3.75264	31.4396	2.05739e-08	1.13333e-06
AT1G11600	CYP77B1	cytochrome P450, family 77, subfamily B, polypeptide 1 [Source:NCBI gene (formerly Entrezgene);Acc:837704]	1.49257	47.2244	15.9513	-6.01668	33.8893	5.8338e-09	3.44667e-07
AT4G24204	AT4G24204	RING/U-box superfamily protein [Source:NCBI gene (formerly Entrezgene);Acc:6240443]	1.49196	8.23003	2.73445	-2.36656	15.3463	8.94948e-05	0.00223998
AT5G02090	AT5G02090	uncharacterized protein [Source:NCBI gene (formerly Entrezgene);Acc:831871]	1.4916	3.03116	0.967726	-0.818937	8.51787	0.00351676	0.0482847
AT1G75280	AT1G75280	NmrA-like negative transcriptional regulator family protein [Source:NCBI gene (formerly Entrezgene);Acc:843865]	1.48758	7.99649	2.5969	-3.18924	16.3182	5.35466e-05	0.00144246
AT4G15440	HPL1	hydroperoxide lyase 1 [Source:NCBI gene (formerly Entrezgene);Acc:827215]	1.48691	40.7444	13.5254	-5.73369	59.3287	1.33419e-14	1.63787e-12
AT3G62570	AT3G62570	Tetratricopeptide repeat (TPR)-like superfamily protein [Source:NCBI gene (formerly Entrezgene);Acc:825431]	1.48637	38.2618	12.9331	-5.74027	49.5187	1.96493e-12	1.87614e-10
AT2G17770	BZIP27	basic region/leucine zipper motif 27 [Source:NCBI gene (formerly Entrezgene);Acc:816286]	1.48592	56.1917	18.9135	-5.22665	37.1388	1.10013e-09	7.18008e-08
AT5G05090	AT5G05090	Homeodomain-like superfamily protein [Source:NCBI gene (formerly Entrezgene);Acc:830391]	1.48452	4.72535	1.59291	-1.99388	12.0677	0.000513019	0.0100575
AT3G03870	AT3G03870	uncharacterized protein [Source:NCBI gene (formerly Entrezgene);Acc:821099]	1.48326	19.5432	6.61444	-4.37169	14.7654	0.000121752	0.00292796
AT2G38760	ANNAT3	annexin 3 [Source:NCBI gene (formerly Entrezgene);Acc:818458]	1.48313	11.4091	3.79122	-3.27705	21.5954	3.36667e-06	0.000121219
AT3G15840	PIFI	post-illumination chlorophyll fluorescence increase [Source:NCBI gene (formerly Entrezgene);Acc:820827]	1.47999	4.13029	1.32145	-1.62827	8.46112	0.00362818	0.0495533
AT3G05620	AT3G05620	Plant invertase/pectin methylesterase inhibitor superfamily [Source:NCBI gene (formerly Entrezgene);Acc:819728]	1.47994	1.20858	0.400297	-0.684707	9.23333	0.00237649	0.0354935
AT1G08180	AT1G08180	cyclin-dependent kinase inhibitor [Source:NCBI gene (formerly Entrezgene);Acc:837339]	1.47449	9.3011	3.11082	-2.46305	15.3083	9.13165e-05	0.00227872
AT3G13790	ATBFRUCT1	Glycosyl hydrolases family 32 protein [Source:NCBI gene (formerly Entrezgene);Acc:820591]	1.4737	1.56396	0.526734	-1.40143	10.5361	0.00117064	0.0200525
AT2G30490	C4H	cinnamate-4-hydroxylase [Source:NCBI gene (formerly Entrezgene);Acc:817599]	1.46795	122.026	40.6208	-7.48891	46.9173	7.40479e-12	6.44917e-10
AT1G67760	AT1G67760	TCP-1/cpn60 chaperonin family protein [Source:NCBI gene (formerly Entrezgene);Acc:843101]	1.46774	47.4519	16.1212	-4.90386	26.2154	3.05372e-07	1.34343e-05
AT2G22970	SCPL11	serine carboxypeptidase-like 11 [Source:NCBI gene (formerly Entrezgene);Acc:816828]	1.46411	13.8077	4.78719	-4.05816	29.9456	4.44332e-08	2.25934e-06
AT4G21440	MYB102	MYB-like 102 [Source:NCBI gene (formerly Entrezgene);Acc:826916]	1.45937	3.02851	1.03528	-1.53083	10.1321	0.00145709	0.0238652
AT1G55450	AT1G55450	S-adenosyl-L-methionine-dependent methyltransferases superfamily protein [Source:NCBI gene (formerly Entrezgene);Acc:841992]	1.45835	1.31629	0.445306	-0.512923	8.74984	0.00309629	0.0437383
AT5G17780	AT5G17780	alpha/beta-Hydrolases superfamily protein [Source:NCBI gene (formerly Entrezgene);Acc:831646]	1.45708	1.97946	0.68947	-1.15017	8.45412	0.00364217	0.0496275
AT4G18970	AT4G18970	GDSL-like Lipase/Acylhydrolase superfamily protein [Source:NCBI gene (formerly Entrezgene);Acc:827632]	1.45175	87.5861	29.5887	-6.77079	53.3713	2.76097e-13	2.92913e-11
AT3G51860	CAX3	cation exchanger 3 [Source:NCBI gene (formerly Entrezgene);Acc:824349]	1.45009	22.7335	7.86243	-4.95885	36.8528	1.27394e-09	8.21051e-08
AT4G28040	UMAMIT33	nodulin MtN21 /EamA-like transporter family protein [Source:NCBI gene (formerly Entrezgene);Acc:828919]	1.44845	5.60393	1.96775	-2.54277	10.7454	0.0010454	0.0182344
AT4G30470	AT4G30470	NAD(P)-binding Rossmann-fold superfamily protein [Source:NCBI gene (formerly Entrezgene);Acc:829170]	1.44525	12.2734	4.11921	-3.5742	21.1006	4.35796e-06	0.000152027
AT3G47500	CDF3	cycling DOF factor 3 [Source:NCBI gene (formerly Entrezgene);Acc:823904]	1.44406	12.6194	4.41037	-4.09308	17.2327	3.307e-05	0.000939961
AT3G06145	AT3G06145	RING zinc finger protein [Source:NCBI gene (formerly Entrezgene);Acc:819788]	1.44344	9.79754	3.38368	-2.5838	14.5687	0.000135139	0.00317874
AT4G16160	ATOEP16-2	Mitochondrial import inner membrane translocase subunit Tim17/Tim22/Tim23 family protein [Source:NCBI gene (formerly Entrezgene);Acc:827308]	1.44052	9.16584	3.23742	-2.10884	10.42	0.00124658	0.0211149
AT3G60390	HAT3	homeobox-leucine zipper protein 3 [Source:NCBI gene (formerly Entrezgene);Acc:825210]	1.44038	27.4678	9.63275	-4.76261	41.3068	1.30115e-10	9.83685e-09
AT1G63420	AT1G63420	O-glucosyltransferase-like protein (DUF821) [Source:NCBI gene (formerly Entrezgene);Acc:842648]	1.43886	16.5556	5.79581	-4.65789	37.2749	1.02594e-09	6.76009e-08
AT1G06550	AT1G06550	ATP-dependent caseinolytic (Clp) protease/crotonase family protein [Source:NCBI gene (formerly Entrezgene);Acc:837166]	1.43836	62.0691	21.2616	-6.07944	44.6319	2.37791e-11	1.94611e-09
AT1G70760	NdhL	inorganic carbon transport protein-like protein [Source:NCBI gene (formerly Entrezgene);Acc:843413]	1.43752	20.5812	7.12822	-3.32641	20.726	5.29913e-06	0.000181664
AT3G12700	NANA	Eukaryotic aspartyl protease family protein [Source:NCBI gene (formerly Entrezgene);Acc:820452]	1.43633	21.4205	7.42372	-4.66539	36.1113	1.86361e-09	1.18627e-07
AT1G09750	AT1G09750	Eukaryotic aspartyl protease family protein [Source:NCBI gene (formerly Entrezgene);Acc:837504]	1.4337	20.4182	7.01699	-4.47244	44.6761	2.32482e-11	1.91482e-09
AT1G11303	AT1G11303	G-type lectin S-receptor-like Serine/Threonine-kinase [Source:NCBI gene (formerly Entrezgene);Acc:28717232]	1.43268	0.839496	0.293713	-0.789527	8.68759	0.00320384	0.0450846
AT2G21840	AT2G21840	Cysteine/Histidine-rich C1 domain family protein [Source:NCBI gene (formerly Entrezgene);Acc:816720]	1.43113	1.0607	0.372619	-1.27308	9.40411	0.00216499	0.0327929
AT3G11690	AT3G11690	uncharacterized protein [Source:NCBI gene (formerly Entrezgene);Acc:820341]	1.43092	28.2846	9.83971	-5.15897	51.9593	5.66644e-13	5.79686e-11
AT4G34230	CAD5	cinnamyl alcohol dehydrogenase 5 [Source:NCBI gene (formerly Entrezgene);Acc:829572]	1.42967	4.9707	1.64064	-2.44124	9.21953	0.00239447	0.0356612
AT5G65410	HB25	homeobox protein 25 [Source:NCBI gene (formerly Entrezgene);Acc:836666]	1.42936	56.015	19.8132	-5.91042	42.4284	7.33178e-11	5.71037e-09
AT2G24190	SDR2	NAD(P)-binding Rossmann-fold superfamily protein [Source:NCBI gene (formerly Entrezgene);Acc:816953]	1.42788	2.35647	0.798453	-0.812902	8.62728	0.00331166	0.0461734
AT3G56220	AT3G56220	transcription regulator [Source:NCBI gene (formerly Entrezgene);Acc:824788]	1.42091	74.0046	25.9504	-5.3115	14.7514	0.000122657	0.00294382
AT1G78570	RHM1	rhamnose biosynthesis 1 [Source:NCBI gene (formerly Entrezgene);Acc:844193]	1.41357	81.8929	27.8232	-7.25383	27.7365	1.39014e-07	6.49237e-06
AT5G41810	AT5G41810	Avr9/Cf-9 rapidly elicited protein [Source:NCBI gene (formerly Entrezgene);Acc:834186]	1.40595	20.5504	7.09227	-4.29695	29.4955	5.60463e-08	2.80558e-06
AT1G50600	SCL5	scarecrow-like 5 [Source:NCBI gene (formerly Entrezgene);Acc:841482]	1.40426	9.92222	3.52817	-3.95038	26.0489	3.32875e-07	1.45203e-05
AT3G61510	ACS1	ACC synthase 1 [Source:NCBI gene (formerly Entrezgene);Acc:825324]	1.40249	8.58378	3.07968	-3.41307	22.4206	2.19014e-06	8.10071e-05
AT5G05440	PYL5	Polyketide cyclase/dehydrase and lipid transport superfamily protein [Source:NCBI gene (formerly Entrezgene);Acc:830427]	1.39986	4.44359	1.57033	-2.251	10.2286	0.00138281	0.0229254
AT5G38980	AT5G38980	uncharacterized protein [Source:NCBI gene (formerly Entrezgene);Acc:833890]	1.39803	38.3061	13.3609	-3.98067	27.5147	1.55906e-07	7.21588e-06
AT5G44190	GLK2	GOLDEN2-like 2 [Source:NCBI gene (formerly Entrezgene);Acc:834442]	1.39625	3.12364	1.09745	-1.82587	11.2295	0.000805073	0.0147477
AT1G77760	NIA1	nitrate reductase 1 [Source:NCBI gene (formerly Entrezgene);Acc:844112]	1.39589	1.24501	0.426246	-1.55428	8.45944	0.00363154	0.0495533
AT2G17300	AT2G17300	uncharacterized protein [Source:NCBI gene (formerly Entrezgene);Acc:816236]	1.39296	18.6119	6.63725	-3.77932	23.7963	1.0709e-06	4.22786e-05
AT2G34620	AT2G34620	Mitochondrial transcription termination factor family protein [Source:NCBI gene (formerly Entrezgene);Acc:818027]	1.39273	30.6172	10.982	-4.6114	18.459	1.73602e-05	0.000529013
AT5G49330	MYB111	myb domain protein 111 [Source:NCBI gene (formerly Entrezgene);Acc:834993]	1.38541	22.0933	7.8279	-4.6514	29.4791	5.65219e-08	2.82391e-06
AT1G69870	NRT1.7	nitrate transporter 1.7 [Source:NCBI gene (formerly Entrezgene);Acc:843323]	1.38326	6.13627	2.23964	-3.4606	14.3871	0.000148821	0.00347518
AT1G27290	AT1G27290	uncharacterized protein [Source:NCBI gene (formerly Entrezgene);Acc:839618]	1.37801	34.2494	12.5483	-4.81156	10.8578	0.000983811	0.017348
AT1G15350	AT1G15350	DUF4050 family protein [Source:NCBI gene (formerly Entrezgene);Acc:838104]	1.37776	6.49153	2.32797	-2.38643	11.571	0.000669896	0.0126058
AT2G41010	CAMBP25	calmodulin (CAM)-binding protein of 25 kDa [Source:NCBI gene (formerly Entrezgene);Acc:818701]	1.37565	7.45061	2.65259	-2.64202	14.2395	0.000160959	0.00373159
AT2G46430	CNGC3	cyclic nucleotide gated channel 3 [Source:NCBI gene (formerly Entrezgene);Acc:819251]	1.37219	2.65659	0.964014	-2.32994	11.323	0.000765539	0.0141372
AT3G14310	PME3	pectin methylesterase 3 [Source:NCBI gene (formerly Entrezgene);Acc:820651]	1.36826	9.63931	3.46871	-4.03476	32.6207	1.12013e-08	6.41708e-07
AT1G06360	AT1G06360	Fatty acid desaturase family protein [Source:NCBI gene (formerly Entrezgene);Acc:837147]	1.36689	77.8717	29.0796	-6.04613	17.6351	2.676e-05	0.000780399
AT3G16150	ASPGB1	N-terminal nucleophile aminohydrolases (Ntn hydrolases) superfamily protein [Source:NCBI gene (formerly Entrezgene);Acc:820860]	1.36629	80.2115	29.5145	-6.22617	28.9645	7.37174e-08	3.64068e-06
AT2G46220	AT2G46220	DUF2358 family protein (DUF2358) [Source:NCBI gene (formerly Entrezgene);Acc:819229]	1.36164	20.9745	7.72501	-4.29305	20.489	5.99761e-06	0.00020238
AT2G33510	AT2G33510	ATP-dependent RNA helicase [Source:NCBI gene (formerly Entrezgene);Acc:817916]	1.35855	54.4096	20.4064	-4.98243	23.3426	1.35561e-06	5.20053e-05
AT3G12440	AT3G12440	Polynucleotidyl transferase, ribonuclease H-like superfamily protein [Source:NCBI gene (formerly Entrezgene);Acc:820423]	1.35844	2.95248	1.0884	-1.20178	9.0092	0.00268624	0.0391029
AT5G09990	PROPEP5	elicitor peptide 5 [Source:NCBI gene (formerly Entrezgene);Acc:830860]	1.35805	32.8618	11.9817	-2.51535	12.4684	0.000413901	0.00839525
AT2G46710	ROPGAP3	Rho GTPase activating protein with PAK-box/P21-Rho-binding domain-containing protein [Source:NCBI gene (formerly Entrezgene);Acc:819283]	1.35707	28.9421	10.6611	-5.8468	42.7294	6.28618e-11	4.94078e-09
AT3G48700	CXE13	carboxyesterase 13 [Source:NCBI gene (formerly Entrezgene);Acc:824031]	1.35644	16.3967	6.0139	-3.75984	22.9948	1.62442e-06	6.14041e-05
AT3G52370	FLA15	FASCICLIN-like arabinogalactan protein 15 [Source:NCBI gene (formerly Entrezgene);Acc:824402]	1.35594	5.84621	2.12896	-2.95501	13.9126	0.00019151	0.00430815
AT5G42880	AT5G42880	WEAK CHLOROPLAST MOVEMENT UNDER BLUE LIGHT-like protein (DUF827) [Source:NCBI gene (formerly Entrezgene);Acc:834299]	1.35396	6.01468	2.26218	-3.45741	18.8385	1.42264e-05	0.000440284
AT3G14540	AT3G14540	Terpenoid cyclases/Protein prenyltransferases superfamily protein [Source:NCBI gene (formerly Entrezgene);Acc:820680]	1.34828	46.4235	17.4502	-6.22765	19.5943	9.57528e-06	0.00030895
AT4G30190	HA2	H[+]-ATPase 2 [Source:NCBI gene (formerly Entrezgene);Acc:829142]	1.34787	8.06831	2.9919	-4.41526	32.1963	1.39358e-08	7.87862e-07
AT1G72600	AT1G72600	hydroxyproline-rich glycoprotein family protein [Source:NCBI gene (formerly Entrezgene);Acc:843592]	1.34771	11.6574	4.34278	-2.88092	15.4197	8.60873e-05	0.00217156
AT2G30520	RPT2	Phototropic-responsive NPH3 family protein [Source:NCBI gene (formerly Entrezgene);Acc:817601]	1.34719	16.8303	6.17614	-4.73447	17.5173	2.84698e-05	0.000824666
AT5G24920	GDU5	glutamine dumper 5 [Source:NCBI gene (formerly Entrezgene);Acc:832562]	1.34515	7.11177	2.6193	-1.68388	9.88937	0.00166237	0.0264869
AT1G76560	CP12-3	CP12 domain-containing protein 3 [Source:NCBI gene (formerly Entrezgene);Acc:843989]	1.34506	21.2375	7.84011	-3.26625	18.1729	2.01729e-05	0.000608966
AT1G14720	XTH28	xyloglucan endotransglucosylase/hydrolase 28 [Source:NCBI gene (formerly Entrezgene);Acc:838037]	1.34186	53.7603	19.989	-5.80522	30.601	3.16932e-08	1.66991e-06
AT1G76100	PETE1	plastocyanin 1 [Source:NCBI gene (formerly Entrezgene);Acc:843942]	1.34048	76.5699	28.1443	-5.29998	44.289	2.83307e-11	2.29675e-09
AT2G27385	AT2G27385	Pollen Ole e 1 allergen and extensin family protein [Source:NCBI gene (formerly Entrezgene);Acc:817283]	1.34005	3047.61	1131.53	-10.6313	39.117	3.99147e-10	2.78862e-08
AT3G23410	FAO3	fatty alcohol oxidase 3 [Source:NCBI gene (formerly Entrezgene);Acc:821922]	1.33969	2.90432	1.07829	-2.4215	12.2631	0.000462013	0.00924026
AT2G13550	AT2G13550	uncharacterized protein [Source:NCBI gene (formerly Entrezgene);Acc:815841]	1.33763	12.3151	4.65858	-3.41594	17.9331	2.28804e-05	0.000677218
AT5G65640	bHLH093	beta HLH protein 93 [Source:NCBI gene (formerly Entrezgene);Acc:836690]	1.33577	127.013	47.7665	-7.10047	25.873	3.64635e-07	1.56411e-05
AT1G12330	AT1G12330	cyclin-dependent kinase-like protein [Source:NCBI gene (formerly Entrezgene);Acc:837787]	1.33567	133.453	50.0679	-7.51275	39.3728	3.50149e-10	2.47311e-08
AT4G23880	AT4G23880	uncharacterized protein [Source:NCBI gene (formerly Entrezgene);Acc:828487]	1.33566	6.8971	2.57519	-2.33662	10.1815	0.00141857	0.0233829
AT5G65890	ACR1	ACT domain repeat 1 [Source:NCBI gene (formerly Entrezgene);Acc:836718]	1.33494	5.25692	1.97232	-2.71567	12.3347	0.000444611	0.00894078
AT5G22200	AT5G22200	Late embryosis abundant (LEA) hydroxyproline-rich glycoprotein family [Source:NCBI gene (formerly Entrezgene);Acc:832281]	1.33442	60.9274	23.1609	-5.29581	9.00131	0.00269787	0.0392058
AT3G28200	AT3G28200	Peroxidase superfamily protein [Source:NCBI gene (formerly Entrezgene);Acc:822446]	1.33415	11.0217	4.13477	-3.57738	20.439	6.15615e-06	0.000206917
AT5G25470	AT5G25470	AP2/B3-like transcriptional factor family protein [Source:NCBI gene (formerly Entrezgene);Acc:832621]	1.3339	44.4031	16.7145	-5.16749	28.7959	8.04199e-08	3.94149e-06
AT5G02810	PRR7	pseudo-response regulator 7 [Source:NCBI gene (formerly Entrezgene);Acc:831793]	1.3335	23.4417	8.83549	-5.80246	27.4527	1.6098e-07	7.39762e-06
AT5G28640	AN3	SSXT family protein [Source:NCBI gene (formerly Entrezgene);Acc:832968]	1.33317	386.512	144.342	-8.60862	40.2818	2.19844e-10	1.59202e-08
AT1G74940	AT1G74940	cyclin-dependent kinase, putative (DUF581) [Source:NCBI gene (formerly Entrezgene);Acc:843833]	1.33019	35.6364	13.4233	-5.1045	33.1158	8.6831e-09	5.04167e-07
AT5G22300	NIT4	nitrilase 4 [Source:NCBI gene (formerly Entrezgene);Acc:832290]	1.32847	2.0556	0.778699	-1.90522	9.52541	0.00202646	0.0311336
AT2G46160	AT2G46160	RING/U-box superfamily protein [Source:NCBI gene (formerly Entrezgene);Acc:819223]	1.32196	24.2566	9.06486	-4.48585	30.2343	3.82885e-08	1.96629e-06
AT1G76600	AT1G76600	poly polymerase [Source:NCBI gene (formerly Entrezgene);Acc:843993]	1.3201	7.52273	2.83601	-2.31246	10.1837	0.00141688	0.0233829
AT1G22650	A/N-InvD	Plant neutral invertase family protein [Source:NCBI gene (formerly Entrezgene);Acc:838871]	1.32009	5.34831	2.0078	-3.05736	15.6465	7.63552e-05	0.00196844
AT5G10380	RING1	RING/U-box superfamily protein [Source:NCBI gene (formerly Entrezgene);Acc:830902]	1.31816	10.3286	3.80306	-3.0232	14.6867	0.00012694	0.00303572
AT3G05800	AIF1	AtBS1(activation-tagged BRI1 suppressor 1)-interacting factor 1 [Source:NCBI gene (formerly Entrezgene);Acc:819749]	1.3163	5.37079	2.02072	-2.14531	10.207	0.00139912	0.0231511
AT2G34960	CAT5	cationic amino acid transporter 5 [Source:NCBI gene (formerly Entrezgene);Acc:818060]	1.31516	2.36948	0.882841	-1.90357	9.61117	0.00193398	0.0299627
AT3G01140	MYB106	myb domain protein 106 [Source:NCBI gene (formerly Entrezgene);Acc:821209]	1.31331	17.7427	6.66037	-4.10813	32.3018	1.31989e-08	7.49487e-07
AT3G10020	AT3G10020	plant/protein [Source:NCBI gene (formerly Entrezgene);Acc:820163]	1.31329	212.19	80.7442	-7.26201	33.5452	6.96266e-09	4.08878e-07
AT4G24670	TAR2	tryptophan aminotransferase related 2 [Source:NCBI gene (formerly Entrezgene);Acc:828569]	1.31204	20.3316	7.64555	-4.9091	39.5683	3.16789e-10	2.25603e-08
AT1G65590	HEXO3	beta-hexosaminidase 3 [Source:NCBI gene (formerly Entrezgene);Acc:842871]	1.3099	7.0968	2.67229	-3.57998	21.2707	3.98773e-06	0.000140442
AT1G65845	AT1G65845	uncharacterized protein [Source:NCBI gene (formerly Entrezgene);Acc:842895]	1.30741	12.2662	4.70738	-2.50906	11.0389	0.000892202	0.0160734
AT3G04290	LTL1	Li-tolerant lipase 1 [Source:NCBI gene (formerly Entrezgene);Acc:819584]	1.30707	950.49	359.323	-10.0428	48.2859	3.68386e-12	3.39178e-10
AT4G32480	AT4G32480	sugar phosphate exchanger, putative (DUF506) [Source:NCBI gene (formerly Entrezgene);Acc:829383]	1.3069	21.6651	8.26204	-4.28463	20.1234	7.26029e-06	0.000239348
AT3G27270	AT3G27270	TRAM, LAG1 and CLN8 (TLC) lipid-sensing domain containing protein [Source:NCBI gene (formerly Entrezgene);Acc:822346]	1.30675	8.14048	3.01214	-2.64055	11.5537	0.00067615	0.0127049
AT1G59700	GSTU16	glutathione S-transferase TAU 16 [Source:NCBI gene (formerly Entrezgene);Acc:842261]	1.30659	4.59312	1.76678	-1.79847	8.99612	0.00270553	0.0392508
AT1G73680	ALPHA DOX2	alpha dioxygenase [Source:NCBI gene (formerly Entrezgene);Acc:843703]	1.30612	7.7378	3.00216	-3.60568	16.4498	4.99558e-05	0.00135279
AT3G09910	RABC2b	RAB GTPase homolog C2B [Source:NCBI gene (formerly Entrezgene);Acc:820149]	1.30512	9.52278	3.72838	-2.75734	9.89435	0.00165787	0.0264316
AT3G55580	AT3G55580	Regulator of chromosome condensation (RCC1) family protein [Source:NCBI gene (formerly Entrezgene);Acc:824723]	1.30351	7.15921	2.72885	-3.16914	11.9432	0.000548466	0.0106472
AT1G16090	WAKL7	wall associated kinase-like 7 [Source:NCBI gene (formerly Entrezgene);Acc:838179]	1.3035	3.50948	1.3436	-1.68073	8.85013	0.00293068	0.0418575
AT5G17010	AT5G17010	Major facilitator superfamily protein [Source:NCBI gene (formerly Entrezgene);Acc:831564]	1.30315	49.8635	18.6892	-6.26631	44.97	2.00075e-11	1.65318e-09
AT2G27770	AT2G27770	DUF868 family protein (DUF868) [Source:NCBI gene (formerly Entrezgene);Acc:817323]	1.3006	6.48822	2.44289	-3.15207	14.1465	0.000169107	0.0038817
AT1G55120	FRUCT5	beta-fructofuranosidase 5 [Source:NCBI gene (formerly Entrezgene);Acc:841955]	1.29985	17.0628	6.56169	-4.6661	32.5766	1.14586e-08	6.54996e-07
AT5G03885	AT5G03885	uncharacterized protein [Source:NCBI gene (formerly Entrezgene);Acc:28720591]	1.29966	17.5065	6.52792	-3.82017	22.5972	1.99778e-06	7.45335e-05
AT4G15210	BAM5	beta-amylase 5 [Source:NCBI gene (formerly Entrezgene);Acc:827185]	1.29944	8.4933	3.22728	-3.76854	16.4289	5.05096e-05	0.00136636
AT3G59140	ABCC10	multidrug resistance-associated protein 14 [Source:NCBI gene (formerly Entrezgene);Acc:825083]	1.29904	2.26037	0.869678	-3.12271	15.6826	7.49115e-05	0.00194483
AT3G22104	AT3G22104	Phototropic-responsive NPH3 family protein [Source:NCBI gene (formerly Entrezgene);Acc:821773]	1.29853	7.38284	2.83534	-3.52203	18.9629	1.33285e-05	0.000416494
AT3G21750	UGT71B1	UDP-glucosyl transferase 71B1 [Source:NCBI gene (formerly Entrezgene);Acc:821729]	1.29846	3.88094	1.46467	-2.47413	10.0801	0.00149877	0.0244546
AT3G61490	AT3G61490	Pectin lyase-like superfamily protein [Source:NCBI gene (formerly Entrezgene);Acc:825322]	1.29824	65.6957	25.0303	-6.4687	31.2807	2.23284e-08	1.22213e-06
AT1G68870	SOFL2	SOB five-like 2 [Source:NCBI gene (formerly Entrezgene);Acc:843219]	1.29424	16.032	6.0965	-2.565	12.2267	0.000471104	0.00939293
AT5G45860	PYL11	PYR1-like 11 [Source:NCBI gene (formerly Entrezgene);Acc:834626]	1.29197	9.40565	3.5756	-1.89065	9.12953	0.00251516	0.0369254
AT1G77330	AT1G77330	2-oxoglutarate (2OG) and Fe(II)-dependent oxygenase superfamily protein [Source:NCBI gene (formerly Entrezgene);Acc:844069]	1.2919	4.24071	1.59242	-2.03002	10.0154	0.00155239	0.0251385
AT3G14067	AT3G14067	Subtilase family protein [Source:NCBI gene (formerly Entrezgene);Acc:820621]	1.28891	25.866	10.0239	-5.8434	32.2864	1.33045e-08	7.53822e-07
AT2G36050	OFP15	ovate family protein 15 [Source:NCBI gene (formerly Entrezgene);Acc:818178]	1.2876	86.0063	33.0912	-6.44045	45.0652	1.90579e-11	1.57978e-09
AT5G64850	AT5G64850	sorbin/SH3 domain protein [Source:NCBI gene (formerly Entrezgene);Acc:836608]	1.28597	100.958	38.4916	-5.84195	45.1108	1.86192e-11	1.5484e-09
AT2G06850	XTH4	xyloglucan endotransglucosylase/hydrolase 4 [Source:NCBI gene (formerly Entrezgene);Acc:815247]	1.27988	48.5488	18.7536	-5.45905	42.1321	8.53116e-11	6.58483e-09
AT5G52250	RUP1	Transducin/WD40 repeat-like superfamily protein [Source:NCBI gene (formerly Entrezgene);Acc:835301]	1.27459	18.3037	7.14719	-4.36644	24.8593	6.16713e-07	2.51963e-05
AT2G42690	AT2G42690	alpha/beta-Hydrolases superfamily protein [Source:NCBI gene (formerly Entrezgene);Acc:818869]	1.26932	5.97814	2.30686	-2.54173	10.4565	0.00122216	0.0208019
AT5G67020	AT5G67020	uncharacterized protein [Source:NCBI gene (formerly Entrezgene);Acc:836837]	1.26544	4.21794	1.624	-2.18986	9.51156	0.00204181	0.0312949
AT5G64570	XYL4	beta-D-xylosidase 4 [Source:NCBI gene (formerly Entrezgene);Acc:836578]	1.26376	75.4779	29.6424	-7.41752	41.5176	1.16812e-10	8.85711e-09
AT1G70700	TIFY7	TIFY domain/Divergent CCT motif family protein [Source:NCBI gene (formerly Entrezgene);Acc:843407]	1.25541	244.504	95.9877	-8.01957	35.6446	2.36802e-09	1.47458e-07
AT3G44310	NIT1	nitrilase 1 [Source:NCBI gene (formerly Entrezgene);Acc:823556]	1.25506	90.8151	35.3945	-6.51839	28.5442	9.15848e-08	4.41319e-06
AT2G17880	AT2G17880	Chaperone DnaJ-domain superfamily protein [Source:NCBI gene (formerly Entrezgene);Acc:816298]	1.24806	61.1306	24.2753	-5.74555	30.1928	3.91157e-08	2.00478e-06
AT3G03470	CYP89A9	cytochrome P450, family 87, subfamily A, polypeptide 9 [Source:NCBI gene (formerly Entrezgene);Acc:821250]	1.24536	7.27149	2.86284	-3.36098	16.511	4.83689e-05	0.00131396
AT3G26740	CCL	CCR-like protein [Source:NCBI gene (formerly Entrezgene);Acc:822286]	1.24506	274.533	109.844	-7.60302	36.0522	1.92106e-09	1.21671e-07
AT1G25250	IDD16	indeterminate(ID)-domain 16 [Source:NCBI gene (formerly Entrezgene);Acc:839108]	1.24484	5.23456	2.11341	-2.91301	12.394	0.000430714	0.00870205
AT1G68570	AT1G68570	Major facilitator superfamily protein [Source:NCBI gene (formerly Entrezgene);Acc:843186]	1.24046	3.67859	1.47957	-2.40089	10.0477	0.00152542	0.024811
AT1G19340	AT1G19340	Methyltransferase MT-A70 family protein [Source:NCBI gene (formerly Entrezgene);Acc:838516]	1.23663	8.6716	3.46502	-3.60151	18.2076	1.98089e-05	0.000598681
AT5G20935	CRR42	DUF3148 family protein [Source:NCBI gene (formerly Entrezgene);Acc:832218]	1.2363	22.3165	8.95371	-1.90461	8.9748	0.00273729	0.0396001
AT3G47600	MYB94	myb domain protein 94 [Source:NCBI gene (formerly Entrezgene);Acc:823914]	1.2338	15.1185	5.96934	-4.18509	21.4815	3.57255e-06	0.000128095
AT5G57800	CER3	Fatty acid hydroxylase superfamily [Source:NCBI gene (formerly Entrezgene);Acc:835889]	1.2326	9.05665	3.52665	-4.14524	24.074	9.27028e-07	3.69378e-05
AT3G21550	DMP2	transmembrane protein, putative (DUF679 domain membrane protein 2) [Source:NCBI gene (formerly Entrezgene);Acc:821709]	1.22763	7.13186	2.87773	-2.2002	9.4393	0.00212384	0.0322644
AT4G09490	AT4G09490	Polynucleotidyl transferase, ribonuclease H-like superfamily protein [Source:NCBI gene (formerly Entrezgene);Acc:826533]	1.22481	32.8218	13.173	-3.1412	15.113	0.000101262	0.00249573
AT4G27470	RMA3	RING membrane-anchor 3 [Source:NCBI gene (formerly Entrezgene);Acc:828856]	1.2158	15.0123	6.11632	-3.59819	16.9683	3.801e-05	0.00105935
AT1G18870	ICS2	isochorismate synthase 2 [Source:NCBI gene (formerly Entrezgene);Acc:838468]	1.21447	9.07429	3.59139	-3.6587	16.5795	4.66534e-05	0.00127407
AT1G71960	ABCG25	ATP-binding cassette family G25 [Source:NCBI gene (formerly Entrezgene);Acc:843527]	1.21373	22.6152	9.21515	-5.27671	32.759	1.04323e-08	6.00322e-07
AT5G24760	AT5G24760	GroES-like zinc-binding dehydrogenase family protein [Source:NCBI gene (formerly Entrezgene);Acc:832545]	1.21241	20.9078	8.48837	-4.66761	34.4967	4.26972e-09	2.55985e-07
AT2G21180	AT2G21180	uncharacterized protein [Source:NCBI gene (formerly Entrezgene);Acc:816653]	1.21218	41.8909	16.9937	-4.72604	19.5737	9.67947e-06	0.000311921
AT5G19220	APL1	ADP glucose pyrophosphorylase large subunit 1 [Source:NCBI gene (formerly Entrezgene);Acc:832042]	1.21137	8.88178	3.62427	-3.49732	17.3204	3.15785e-05	0.000904549
AT5G27360	SFP2	Major facilitator superfamily protein [Source:NCBI gene (formerly Entrezgene);Acc:832795]	1.21065	13.9328	5.74987	-4.23015	15.6791	7.50505e-05	0.00194648
AT2G07641	AT2G07641	uncharacterized protein [Source:NCBI gene (formerly Entrezgene);Acc:28717823]	1.20937	37.4399	15.1615	-4.1926	23.8156	1.0602e-06	4.19844e-05
AT1G60010	AT1G60010	D-ribose-binding periplasmic protein [Source:NCBI gene (formerly Entrezgene);Acc:842295]	1.20936	130.592	52.7317	-6.55834	35.7545	2.23817e-09	1.40049e-07
AT1G01120	KCS1	3-ketoacyl-CoA synthase 1 [Source:NCBI gene (formerly Entrezgene);Acc:839395]	1.20787	142.852	58.7416	-3.50224	14.1345	0.000170198	0.00389326
AT5G43470	RPP8	Disease resistance protein (CC-NBS-LRR class) family [Source:NCBI gene (formerly Entrezgene);Acc:834367]	1.20486	9.73711	3.93128	-4.72983	28.4305	9.71223e-08	4.65393e-06
AT1G12845	AT1G12845	uncharacterized protein [Source:NCBI gene (formerly Entrezgene);Acc:837841]	1.20115	228.166	93.7767	-6.7457	12.2007	0.000477724	0.00950288
AT3G50630	KRP2	KIP-related protein 2 [Source:NCBI gene (formerly Entrezgene);Acc:824226]	1.20027	22.151	9.00899	-3.98259	22.4215	2.18912e-06	8.10071e-05
AT5G01370	ACI1	ALC-interacting protein 1 [Source:NCBI gene (formerly Entrezgene);Acc:831905]	1.18961	61.3842	25.6047	-6.1455	27.0441	1.98869e-07	8.97873e-06
AT4G11360	RHA1B	RING-H2 finger A1B [Source:NCBI gene (formerly Entrezgene);Acc:826738]	1.18242	11.467	4.73272	-2.93869	12.3629	0.000437961	0.00883461
AT5G02620	ANK1	ankyrin-like1 [Source:NCBI gene (formerly Entrezgene);Acc:831855]	1.17933	9.24234	3.81705	-3.85393	16.517	4.82153e-05	0.00131117
AT2G24270	ALDH11A3	aldehyde dehydrogenase 11A3 [Source:NCBI gene (formerly Entrezgene);Acc:816962]	1.179	85.5535	35.3744	-7.05498	37.2897	1.01824e-09	6.7308e-08
AT1G62660	AT1G62660	Glycosyl hydrolases family 32 protein [Source:NCBI gene (formerly Entrezgene);Acc:842563]	1.17858	3.5566	1.44285	-2.78701	9.8387	0.00170878	0.0270261
AT3G51950	AT3G51950	Zinc finger (CCCH-type) family protein / RNA recognition motif (RRM)-containing protein [Source:NCBI gene (formerly Entrezgene);Acc:824358]	1.17543	134.375	55.5773	-8.17658	33.9116	5.76724e-09	3.41792e-07
AT5G59790	AT5G59790	UPSTREAM OF FLC protein (DUF966) [Source:NCBI gene (formerly Entrezgene);Acc:836100]	1.17532	100.02	41.3462	-7.18046	31.2272	2.29528e-08	1.251e-06
AT4G21590	ENDO3	endonuclease 3 [Source:NCBI gene (formerly Entrezgene);Acc:828245]	1.17412	275.852	116.036	-7.83269	30.505	3.33015e-08	1.73788e-06
AT2G46510	AIB	ABA-inducible BHLH-type transcription factor [Source:NCBI gene (formerly Entrezgene);Acc:819262]	1.1737	9.83553	4.09104	-4.1908	25.7413	3.90389e-07	1.64987e-05
AT1G70710	GH9B1	glycosyl hydrolase 9B1 [Source:NCBI gene (formerly Entrezgene);Acc:843408]	1.1722	283.925	119.053	-8.80231	17.7206	2.5584e-05	0.000749494
AT1G20650	ASG5	Protein kinase superfamily protein [Source:NCBI gene (formerly Entrezgene);Acc:838654]	1.16841	27.9214	11.7392	-5.62312	27.4878	1.58088e-07	7.27772e-06
AT1G03130	PSAD-2	photosystem I subunit D-2 [Source:NCBI gene (formerly Entrezgene);Acc:838400]	1.16801	73.1138	30.7462	-5.51122	26.5579	2.55758e-07	1.1368e-05
AT5G13140	AT5G13140	Pollen Ole e 1 allergen and extensin family protein [Source:NCBI gene (formerly Entrezgene);Acc:831153]	1.16793	259.666	108.912	-7.66215	31.8821	1.63824e-08	9.18127e-07
AT5G15310	MYB16	myb domain protein 16 [Source:NCBI gene (formerly Entrezgene);Acc:831383]	1.16708	29.6655	12.0331	-5.05681	21.2067	4.12318e-06	0.00014462
AT5G48820	ICK6	inhibitor/interactor with cyclin-dependent kinase [Source:NCBI gene (formerly Entrezgene);Acc:834940]	1.16591	52.5582	21.7051	-5.33063	35.3102	2.81149e-09	1.72984e-07
AT1G76990	ACR3	ACT domain repeat 3 [Source:NCBI gene (formerly Entrezgene);Acc:844035]	1.16447	31.9515	13.4628	-6.01436	20.1921	7.00429e-06	0.000231224
AT3G61430	PIP1A	plasma membrane intrinsic protein 1A [Source:NCBI gene (formerly Entrezgene);Acc:825316]	1.16428	194.319	80.8962	-7.55042	31.8613	1.65582e-08	9.25965e-07
AT4G28240	WIP1		1.16416	68.7992	28.6822	-5.60262	27.7434	1.3852e-07	6.48102e-06
AT5G52780	AT5G52780	transmembrane protein, putative (DUF3464) [Source:NCBI gene (formerly Entrezgene);Acc:835355]	1.16132	9.81815	4.08223	-2.95294	11.4284	0.000723295	0.0135205
AT1G55370	NDF5	NDH-dependent cyclic electron flow 5 [Source:NCBI gene (formerly Entrezgene);Acc:841984]	1.15884	2.82486	1.21263	-2.46676	8.75971	0.00307958	0.04355
AT4G09930	AT4G09930	Avirulence induced (AIG1) family protein [Source:NCBI gene (formerly Entrezgene);Acc:826582]	1.15585	20.9218	8.92356	-3.87126	16.0778	6.07914e-05	0.00162041
AT1G14890	AT1G14890	Plant invertase/pectin methylesterase inhibitor superfamily protein [Source:NCBI gene (formerly Entrezgene);Acc:838054]	1.15574	185.069	78.6956	-7.12488	18.7989	1.45252e-05	0.000448454
AT1G47270	TLP6	tubby like protein 6 [Source:NCBI gene (formerly Entrezgene);Acc:841130]	1.15397	14.1921	6.00843	-4.06768	18.2293	1.95846e-05	0.000594689
AT3G47620	TCP14	TEOSINTE BRANCHED, cycloidea and PCF (TCP) 14 [Source:NCBI gene (formerly Entrezgene);Acc:823916]	1.1529	5.30556	2.22742	-3.33717	15.4808	8.33466e-05	0.00211484
AT2G19130	AT2G19130	S-locus lectin protein kinase family protein [Source:NCBI gene (formerly Entrezgene);Acc:816430]	1.15095	4.02299	1.68848	-3.15782	10.6074	0.00112633	0.0194501
AT5G54470	BBX29	B-box type zinc finger family protein [Source:NCBI gene (formerly Entrezgene);Acc:835535]	1.15019	14.9819	6.25671	-3.5647	17.2795	3.22643e-05	0.000919802
AT3G21250	ABCC8	multidrug resistance-associated protein 6 [Source:NCBI gene (formerly Entrezgene);Acc:821679]	1.14913	11.2354	4.70827	-5.45244	30.635	3.11417e-08	1.64515e-06
AT1G11125	AT1G11125	uncharacterized protein [Source:NCBI gene (formerly Entrezgene);Acc:10723097]	1.14912	125.67	52.6316	-6.67411	36.384	1.62032e-09	1.0388e-07
AT2G42840	PDF1	protodermal factor 1 [Source:NCBI gene (formerly Entrezgene);Acc:818884]	1.14698	3095.01	1316.14	-11.5946	30.7809	2.88868e-08	1.54182e-06
AT5G60850	OBP4	OBF binding protein 4 [Source:NCBI gene (formerly Entrezgene);Acc:836206]	1.14693	23.4519	10.067	-5.04307	27.944	1.24879e-07	5.88554e-06
AT4G35110	AT4G35110	phospholipase-like protein (PEARLI 4) family protein [Source:NCBI gene (formerly Entrezgene);Acc:829663]	1.14533	8.50226	3.60096	-3.53417	16.2386	5.58434e-05	0.00149963
AT1G62480	AT1G62480	Vacuolar calcium-binding protein-like protein [Source:NCBI gene (formerly Entrezgene);Acc:842545]	1.14478	113.764	48.3055	-5.86056	28.6023	8.88777e-08	4.29881e-06
AT4G34590	GBF6	G-box binding factor 6 [Source:NCBI gene (formerly Entrezgene);Acc:829611]	1.14164	28.419	12.1041	-4.7971	31.1385	2.40253e-08	1.3012e-06
AT2G20100	AT2G20100	basic helix-loop-helix (bHLH) DNA-binding superfamily protein [Source:NCBI gene (formerly Entrezgene);Acc:816529]	1.14082	7.58599	3.24994	-3.43523	15.7977	7.04886e-05	0.0018505
AT3G05180	AT3G05180	GDSL-like Lipase/Acylhydrolase superfamily protein [Source:NCBI gene (formerly Entrezgene);Acc:819682]	1.13731	7.33404	3.07627	-2.91834	9.87618	0.00167432	0.0266279
AT5G64900	PROPEP1	of peptide 1 [Source:NCBI gene (formerly Entrezgene);Acc:836613]	1.13703	33.6133	14.3001	-3.76721	19.2196	1.16511e-05	0.000368547
AT1G78490	CYP708A3	cytochrome P450, family 708, subfamily A, polypeptide 3 [Source:NCBI gene (formerly Entrezgene);Acc:844185]	1.13675	4.15619	1.75525	-3.39371	12.2446	0.000466596	0.00931026
AT3G06880	AT3G06880	Transducin/WD40 repeat-like superfamily protein [Source:NCBI gene (formerly Entrezgene);Acc:819873]	1.13535	9.14692	3.89498	-4.99783	28.0512	1.1815e-07	5.58883e-06
AT5G18460	AT5G18460	carboxyl-terminal peptidase (DUF239) [Source:NCBI gene (formerly Entrezgene);Acc:831964]	1.1353	39.5042	16.8835	-5.90804	35.2304	2.92918e-09	1.79369e-07
AT3G53540	TRM19	afadin [Source:NCBI gene (formerly Entrezgene);Acc:824522]	1.13426	12.7121	5.49108	-5.06474	25.5775	4.24968e-07	1.78431e-05
AT2G28470	BGAL8	beta-galactosidase 8 [Source:NCBI gene (formerly Entrezgene);Acc:817395]	1.13104	84.8814	36.2845	-7.86986	32.0431	1.50788e-08	8.48758e-07
AT3G61550	AT3G61550	RING/U-box superfamily protein [Source:NCBI gene (formerly Entrezgene);Acc:825328]	1.12734	23.3566	9.888	-4.1614	23.3351	1.36095e-06	5.21327e-05
AT1G55320	AAE18	acyl-activating enzyme 18 [Source:NCBI gene (formerly Entrezgene);Acc:841977]	1.12714	8.67965	3.72806	-4.10778	24.593	7.08078e-07	2.86566e-05
AT5G42030	ABIL4	ABL interactor-like protein 4 [Source:NCBI gene (formerly Entrezgene);Acc:834208]	1.12491	65.6262	28.0134	-5.47319	28.62	8.80671e-08	4.26761e-06
AT4G37450	AGP18	arabinogalactan protein 18 [Source:NCBI gene (formerly Entrezgene);Acc:829900]	1.12472	60.5678	25.6833	-5.63226	29.0998	6.87431e-08	3.41464e-06
AT5G10320	AT5G10320	ATP synthase subunit B [Source:NCBI gene (formerly Entrezgene);Acc:830896]	1.12447	24.0697	10.3213	-4.70683	23.5614	1.20992e-06	4.69449e-05
AT4G01130	AT4G01130	GDSL-like Lipase/Acylhydrolase superfamily protein [Source:NCBI gene (formerly Entrezgene);Acc:828207]	1.12309	10.9718	4.74069	-3.73262	18.6117	1.60235e-05	0.00049177
AT1G07280	AT1G07280	Tetratricopeptide repeat (TPR)-like superfamily protein [Source:NCBI gene (formerly Entrezgene);Acc:837239]	1.12221	9.10442	3.99712	-4.02978	14.4596	0.000143199	0.00335605
AT5G52860	ABCG8	ABC-2 type transporter family protein [Source:NCBI gene (formerly Entrezgene);Acc:835363]	1.11997	72.0258	31.1984	-6.87058	28.3919	9.90811e-08	4.73898e-06
AT1G05710	AT1G05710	basic helix-loop-helix (bHLH) DNA-binding superfamily protein [Source:NCBI gene (formerly Entrezgene);Acc:837078]	1.11948	152.629	66.5078	-6.80848	25.9545	3.49561e-07	1.51457e-05
AT2G02540	HB21	homeobox protein 21 [Source:NCBI gene (formerly Entrezgene);Acc:814784]	1.11852	154.281	67.3608	-7.26531	30.4814	3.37083e-08	1.75556e-06
AT3G48200	AT3G48200	uncharacterized protein [Source:NCBI gene (formerly Entrezgene);Acc:823977]	1.1133	2.66621	1.13059	-3.12132	10.2629	0.0013573	0.022682
AT5G17310	UGP2	UDP-glucose pyrophosphorylase 2 [Source:NCBI gene (formerly Entrezgene);Acc:831596]	1.11227	18.9486	8.1196	-4.71801	27.3007	1.74145e-07	7.94593e-06
AT1G80830	NRAMP1	natural resistance-associated macrophage protein 1 [Source:NCBI gene (formerly Entrezgene);Acc:844422]	1.11073	18.7495	8.19692	-4.98313	20.3089	6.58935e-06	0.000219445
AT3G61250	MYB17	myb domain protein 17 [Source:NCBI gene (formerly Entrezgene);Acc:825297]	1.11022	60.5731	26.8587	-6.24456	13.4346	0.000247031	0.00537877
AT3G18490	ASPG1	Eukaryotic aspartyl protease family protein [Source:NCBI gene (formerly Entrezgene);Acc:821379]	1.10841	188.182	81.5301	-8.31396	30.5314	3.28501e-08	1.72409e-06
AT5G38410	RBCS3B	Ribulose bisphosphate carboxylase (small chain) family protein [Source:NCBI gene (formerly Entrezgene);Acc:833828]	1.10818	143.808	60.6042	-6.91088	16.9707	3.79616e-05	0.00105914
AT3G54390	AT3G54390	sequence-specific DNA binding transcription factor [Source:NCBI gene (formerly Entrezgene);Acc:824605]	1.10738	15.6741	6.94171	-4.05262	14.6802	0.00012738	0.00304254
AT1G28670	ARAB-1	GDSL-like Lipase/Acylhydrolase superfamily protein [Source:NCBI gene (formerly Entrezgene);Acc:839767]	1.10692	39.4306	16.7486	-5.60005	24.3906	7.86527e-07	3.16329e-05
AT3G47470	LHCA4	light-harvesting chlorophyll-protein complex I subunit A4 [Source:NCBI gene (formerly Entrezgene);Acc:823901]	1.10582	572.939	252.073	-9.04365	23.5597	1.21095e-06	4.69449e-05
AT3G60220	ATL4	TOXICOS EN LEVADURA 4 [Source:NCBI gene (formerly Entrezgene);Acc:825192]	1.1052	9.16334	3.97153	-3.45182	15.6615	7.57506e-05	0.00196069
AT5G56320	EXPA14	expansin A14 [Source:NCBI gene (formerly Entrezgene);Acc:835731]	1.103	11.3003	5.07632	-3.53862	9.75898	0.00178449	0.0280431
AT1G11440	AT1G11440	uncharacterized protein [Source:NCBI gene (formerly Entrezgene);Acc:837686]	1.10087	8.20098	3.55999	-3.20842	13.3074	0.00026436	0.00569357
AT5G46540	ABCB7	P-glycoprotein 7 [Source:NCBI gene (formerly Entrezgene);Acc:834697]	1.09999	1.93307	0.8435	-2.63048	8.44569	0.0036591	0.0498318
AT1G76180	ERD14	Dehydrin family protein [Source:NCBI gene (formerly Entrezgene);Acc:843950]	1.09889	10.3063	4.50926	-3.07252	10.7726	0.00103012	0.0180412
AT1G62360	STM	KNOX/ELK homeobox transcription factor [Source:NCBI gene (formerly Entrezgene);Acc:842534]	1.09733	89.2989	39.3404	-6.82713	28.0783	1.16507e-07	5.52122e-06
AT4G35190	LOG5	Putative lysine decarboxylase family protein [Source:NCBI gene (formerly Entrezgene);Acc:829672]	1.09369	186.991	79.6412	-7.62524	17.1378	3.47644e-05	0.000979482
AT4G14760	NET1B	kinase interacting (KIP1-like) family protein [Source:NCBI gene (formerly Entrezgene);Acc:827131]	1.09336	3.21685	1.41559	-3.88542	19.0176	1.2952e-05	0.000406209
AT5G47560	TDT	tonoplast dicarboxylate transporter [Source:NCBI gene (formerly Entrezgene);Acc:834806]	1.09201	8.30934	3.61244	-4.25322	18.5462	1.65838e-05	0.000507153
AT3G48660	AT3G48660	transmembrane protein, putative (DUF 3339) [Source:NCBI gene (formerly Entrezgene);Acc:824026]	1.09074	211.677	93.5423	-4.07927	15.0979	0.000102079	0.00251107
AT3G10570	CYP77A6	cytochrome P450, family 77, subfamily A, polypeptide 6 [Source:NCBI gene (formerly Entrezgene);Acc:820222]	1.08995	9.70426	4.2319	-3.95747	17.8707	2.36439e-05	0.000696617
AT4G38940	AT4G38940	Galactose oxidase/kelch repeat superfamily protein [Source:NCBI gene (formerly Entrezgene);Acc:830049]	1.08911	8.80507	3.85233	-3.21085	12.5478	0.000396683	0.00809058
AT3G61470	LHCA2	photosystem I light harvesting complex protein [Source:NCBI gene (formerly Entrezgene);Acc:825320]	1.08747	108.441	47.1454	-6.78163	30.7341	2.95914e-08	1.57292e-06
AT5G67440	NPY3	Phototropic-responsive NPH3 family protein [Source:NCBI gene (formerly Entrezgene);Acc:836880]	1.08735	6.12108	2.73487	-3.59117	14.5193	0.000138732	0.00326027
AT1G21310	EXT3	extensin 3 [Source:NCBI gene (formerly Entrezgene);Acc:838728]	1.08645	15.2222	6.8564	-4.24182	17.6231	2.69301e-05	0.000784471
AT5G66310	AT5G66310	ATP binding microtubule motor family protein [Source:NCBI gene (formerly Entrezgene);Acc:836763]	1.08562	14.0813	6.17789	-5.46904	25.3111	4.87887e-07	2.01875e-05
AT3G54400	AT3G54400	Eukaryotic aspartyl protease family protein [Source:NCBI gene (formerly Entrezgene);Acc:824606]	1.08552	100.479	44.6307	-7.00666	28.4794	9.46995e-08	4.54628e-06
AT5G16240	AT5G16240	Plant stearoyl-acyl-carrier-protein desaturase family protein [Source:NCBI gene (formerly Entrezgene);Acc:831484]	1.08547	11.3774	5.05286	-3.90744	14.467	0.000142639	0.00334597
AT3G53470	AT3G53470	2,3-bisphosphoglycerate-independent phosphoglycerate mutase [Source:NCBI gene (formerly Entrezgene);Acc:824515]	1.08133	107.842	47.3289	-5.67222	24.4065	7.80046e-07	3.14212e-05
AT5G23380	AT5G23380		1.08075	20.0958	8.93841	-4.15314	11.2772	0.000784647	0.0144384
AT4G01330	AT4G01330	Protein kinase superfamily protein [Source:NCBI gene (formerly Entrezgene);Acc:828117]	1.07977	41.9916	19.006	-6.11823	15.2186	9.57559e-05	0.0023746
AT1G09430	ACLA-3	ATP-citrate lyase A-3 [Source:NCBI gene (formerly Entrezgene);Acc:837466]	1.07822	19.9348	8.89154	-4.91584	25.479	4.47233e-07	1.8717e-05
AT5G28300	AT5G28300	Duplicated homeodomain-like superfamily protein [Source:NCBI gene (formerly Entrezgene);Acc:832914]	1.07791	7.89213	3.51368	-3.98596	20.9788	4.64383e-06	0.000160747
AT1G70210	CYCD1;1	CYCLIN D1;1 [Source:NCBI gene (formerly Entrezgene);Acc:843357]	1.07488	86.4122	38.1778	-7.40328	26.9327	2.10669e-07	9.46174e-06
AT1G21500	AT1G21500	uncharacterized protein [Source:NCBI gene (formerly Entrezgene);Acc:838749]	1.0672	73.9947	33.1358	-5.39561	31.0355	2.53357e-08	1.36643e-06
AT1G01140	CIPK9	CBL-interacting protein kinase 9 [Source:NCBI gene (formerly Entrezgene);Acc:839349]	1.0669	52.152	23.363	-6.17815	29.6624	5.14228e-08	2.58922e-06
AT2G18600	AT2G18600	Ubiquitin-conjugating enzyme family protein [Source:NCBI gene (formerly Entrezgene);Acc:816375]	1.06671	11.3151	5.11866	-2.727	9.12643	0.00251943	0.0369459
AT1G79700	WRI4	Integrase-type DNA-binding superfamily protein [Source:NCBI gene (formerly Entrezgene);Acc:844309]	1.06604	18.9806	8.62742	-3.80275	9.1886	0.00243527	0.0361851
AT5G64550	AT5G64550	loricrin-like protein [Source:NCBI gene (formerly Entrezgene);Acc:836576]	1.06433	14.2214	6.38068	-4.82666	25.3082	4.88633e-07	2.01875e-05
AT4G08150	KNAT1	homeobox knotted-like protein [Source:NCBI gene (formerly Entrezgene);Acc:826364]	1.06115	10.1426	4.61674	-3.98283	17.0672	3.60808e-05	0.00101402
AT3G10010	DML2	demeter-like 2 [Source:NCBI gene (formerly Entrezgene);Acc:820162]	1.05703	11.0046	4.91374	-5.30042	29.8101	4.7651e-08	2.41009e-06
AT2G36400	GRF3	growth-regulating factor 3 [Source:NCBI gene (formerly Entrezgene);Acc:818213]	1.05697	15.9562	7.23461	-4.54473	14.8578	0.000115928	0.00280622
AT1G48330	AT1G48330	SsrA-binding protein [Source:NCBI gene (formerly Entrezgene);Acc:841253]	1.05683	81.622	35.9782	-5.58044	21.1582	4.22879e-06	0.000147721
AT5G66330	AT5G66330	Leucine-rich repeat (LRR) family protein [Source:NCBI gene (formerly Entrezgene);Acc:836765]	1.05578	51.2448	23.2754	-5.88849	22.9386	1.67257e-06	6.31317e-05
AT3G52105	AT3G52105	DIS3-exonuclease-like protein [Source:NCBI gene (formerly Entrezgene);Acc:2745960]	1.05565	182.769	83.4705	-5.42678	15.4894	8.29708e-05	0.00210738
AT5G53200	TRY	Homeodomain-like superfamily protein [Source:NCBI gene (formerly Entrezgene);Acc:835401]	1.05545	114.356	51.0901	-6.07622	29.3232	6.12589e-08	3.05465e-06
AT4G36190	AT4G36190	Serine carboxypeptidase S28 family protein [Source:NCBI gene (formerly Entrezgene);Acc:829776]	1.05196	23.3287	10.5983	-5.09421	23.7122	1.11873e-06	4.39646e-05
AT1G75640	AT1G75640	Leucine-rich receptor-like protein kinase family protein [Source:NCBI gene (formerly Entrezgene);Acc:843899]	1.04988	9.42245	4.23962	-4.86776	25.7453	3.89573e-07	1.64915e-05
AT4G27900	AT4G27900	CCT motif family protein [Source:NCBI gene (formerly Entrezgene);Acc:828903]	1.04801	46.5309	21.2254	-5.55602	26.6064	2.49416e-07	1.11053e-05
AT2G41290	SSL2	strictosidine synthase-like 2 [Source:NCBI gene (formerly Entrezgene);Acc:818728]	1.04794	6.5604	2.9622	-2.94968	9.7584	0.00178505	0.0280431
AT1G77660	AT1G77660	Histone H3 K4-specific methyltransferase SET7/9 family protein [Source:NCBI gene (formerly Entrezgene);Acc:844102]	1.04583	10.9124	4.91922	-4.01519	17.4476	2.95344e-05	0.000854541
AT2G31730	AT2G31730	basic helix-loop-helix (bHLH) DNA-binding superfamily protein [Source:NCBI gene (formerly Entrezgene);Acc:817730]	1.04316	28.0743	12.6691	-4.1797	18.4998	1.69924e-05	0.000519034
AT5G10510	AIL6	AINTEGUMENTA-like 6 [Source:NCBI gene (formerly Entrezgene);Acc:830915]	1.04213	3.54164	1.62899	-2.86123	9.05645	0.0026177	0.0382348
AT3G27870	AT3G27870	ATPase E1-E2 type family protein / haloacid dehalogenase-like hydrolase family protein [Source:NCBI gene (formerly Entrezgene);Acc:822407]	1.03791	2.60766	1.20047	-3.17829	9.59842	0.00194744	0.0301351
AT5G17050	UGT78D2	UDP-glucosyl transferase 78D2 [Source:NCBI gene (formerly Entrezgene);Acc:831568]	1.0376	15.1746	6.72977	-4.18992	16.2128	5.66094e-05	0.00151704
AT5G59220	HAI1	PP2C protein (Clade A protein phosphatases type 2C) [Source:NCBI gene (formerly Entrezgene);Acc:836040]	1.03674	35.2824	16.1463	-5.71459	28.1969	1.09582e-07	5.21224e-06
AT4G34710	ADC2	arginine decarboxylase 2 [Source:NCBI gene (formerly Entrezgene);Acc:829623]	1.03387	29.4681	13.4028	-6.14631	19.263	1.13894e-05	0.000361154
AT4G37870	PCK1	phosphoenolpyruvate carboxykinase 1 [Source:NCBI gene (formerly Entrezgene);Acc:829943]	1.03299	144.062	65.5499	-8.20209	12.4469	0.000418694	0.00847912
AT5G66730	IDD1	C2H2-like zinc finger protein [Source:NCBI gene (formerly Entrezgene);Acc:836806]	1.03141	28.2959	13.0794	-5.92287	21.2496	4.03193e-06	0.000141805
AT1G22640	MYB3	myb domain protein 3 [Source:NCBI gene (formerly Entrezgene);Acc:838870]	1.0302	58.188	26.8486	-5.47637	22.905	1.7021e-06	6.41522e-05
AT5G20635	AGG3	guanine nucleotide-binding protein subunit gamma [Source:NCBI gene (formerly Entrezgene);Acc:832186]	1.02978	12.3309	5.58117	-3.82365	13.5992	0.000226276	0.00496459
AT2G45970	CYP86A8	cytochrome P450, family 86, subfamily A, polypeptide 8 [Source:NCBI gene (formerly Entrezgene);Acc:819205]	1.02796	9.19698	4.29225	-4.28341	16.5406	4.76204e-05	0.00129773
AT4G23500	AT4G23500	Pectin lyase-like superfamily protein [Source:NCBI gene (formerly Entrezgene);Acc:828450]	1.02785	12.3422	5.71768	-4.16018	16.675	4.43629e-05	0.00121668
AT5G15230	GASA4	GAST1 protein homolog 4 [Source:NCBI gene (formerly Entrezgene);Acc:831375]	1.02582	764.624	350.11	-8.54315	21.9314	2.82577e-06	0.000102603
AT3G02380	COL2	CONSTANS-like 2 [Source:NCBI gene (formerly Entrezgene);Acc:821298]	1.0242	7.11932	3.27245	-3.6549	8.5683	0.00342066	0.0473602
AT2G35060	KUP11	K+ uptake permease 11 [Source:NCBI gene (formerly Entrezgene);Acc:818071]	1.02027	26.333	12.207	-5.97343	19.2269	1.16065e-05	0.000367587
AT4G05120	FUR1	Major facilitator superfamily protein [Source:NCBI gene (formerly Entrezgene);Acc:825857]	1.02013	6.37692	2.97122	-3.05316	8.53696	0.00348007	0.0479765
AT5G45280	AT5G45280	Pectinacetylesterase family protein [Source:NCBI gene (formerly Entrezgene);Acc:834564]	1.01894	13.2663	6.13781	-3.95047	15.9848	6.38535e-05	0.00169356
AT1G23000	AT1G23000	Heavy metal transport/detoxification superfamily protein [Source:NCBI gene (formerly Entrezgene);Acc:838908]	1.01822	43.7124	20.269	-5.77346	28.6962	8.46716e-08	4.1108e-06
AT5G46915	AT5G46915	transcriptional factor B3 family protein [Source:NCBI gene (formerly Entrezgene);Acc:834737]	1.01742	23.4532	10.9695	-4.03659	11.0189	0.000901865	0.0162134
AT2G39770	CYT1	Glucose-1-phosphate adenylyltransferase family protein [Source:NCBI gene (formerly Entrezgene);Acc:818562]	1.01376	194.306	91.2453	-7.84195	14.6574	0.000128926	0.00306615
AT1G78130	UNE2	Major facilitator superfamily protein [Source:NCBI gene (formerly Entrezgene);Acc:844149]	1.01354	9.05071	4.19342	-3.44292	11.1632	0.000834374	0.0152123
AT5G08520	AT5G08520	Duplicated homeodomain-like superfamily protein [Source:NCBI gene (formerly Entrezgene);Acc:830751]	1.01313	12.0731	5.58667	-4.2459	17.332	3.13861e-05	0.000901041
AT5G19170	AT5G19170	NEP-interacting protein, putative (DUF239) [Source:NCBI gene (formerly Entrezgene);Acc:832037]	1.01159	15.0708	6.99609	-3.81934	16.9972	3.74342e-05	0.0010467
AT1G22490	AT1G22490	basic helix-loop-helix (bHLH) DNA-binding superfamily protein [Source:NCBI gene (formerly Entrezgene);Acc:838855]	1.00956	42.2776	20.0357	-5.56762	17.0657	3.61081e-05	0.00101402
AT2G30500	NET4B	Kinase interacting (KIP1-like) family protein [Source:NCBI gene (formerly Entrezgene);Acc:817600]	1.0085	94.5679	44.2023	-7.05737	26.5138	2.61664e-07	1.15707e-05
AT5G23280	AT5G23280	TCP family transcription factor [Source:NCBI gene (formerly Entrezgene);Acc:832392]	1.00666	37.9284	17.5873	-5.91246	24.7841	6.41228e-07	2.60739e-05
AT1G42550	PMI1	plastid movement impaired1 [Source:NCBI gene (formerly Entrezgene);Acc:840860]	1.00579	4.59722	2.14965	-3.52265	10.4504	0.00122622	0.0208522
AT5G56220	AT5G56220	P-loop containing nucleoside triphosphate hydrolases superfamily protein [Source:NCBI gene (formerly Entrezgene);Acc:835721]	1.0042	14.2849	6.76383	-5.57762	14.6225	0.000131336	0.00311199
AT2G29650	PHT4;1	phosphate transporter 4;1 [Source:NCBI gene (formerly Entrezgene);Acc:817515]	1.00248	17.7925	8.36173	-4.73102	17.4043	3.02145e-05	0.000872261
AT4G30370	AT4G30370	RING/U-box superfamily protein [Source:NCBI gene (formerly Entrezgene);Acc:829160]	1.00041	10.6486	4.99663	-2.97933	8.82421	0.0029726	0.0423859
AT1G49600	RBP47A	RNA-binding protein 47A [Source:NCBI gene (formerly Entrezgene);Acc:841384]	-1.00032	16.1398	29.9314	-5.68117	26.32	2.89272e-07	1.27477e-05
AT5G08020	RPA70B	RPA70-kDa subunit B [Source:NCBI gene (formerly Entrezgene);Acc:830696]	-1.00417	11.4522	21.6172	-5.25251	20.9865	4.62526e-06	0.000160483
AT2G02850	ARPN	plantacyanin [Source:NCBI gene (formerly Entrezgene);Acc:814816]	-1.00516	190.969	362.914	-8.0062	20.0618	7.49785e-06	0.000246549
AT5G47550	AT5G47550	Cystatin/monellin superfamily protein [Source:NCBI gene (formerly Entrezgene);Acc:834805]	-1.00786	98.7751	180.649	-6.76098	11.4715	0.000706707	0.0132501
AT4G01510	ARV2	Arv1-like protein [Source:NCBI gene (formerly Entrezgene);Acc:826763]	-1.00872	30.404	57.2289	-5.13438	25.7453	3.89577e-07	1.64915e-05
AT5G50990	AT5G50990	Tetratricopeptide repeat (TPR)-like superfamily protein [Source:NCBI gene (formerly Entrezgene);Acc:835172]	-1.00918	2.82585	5.4392	-3.11287	8.95089	0.00277334	0.0399647
AT5G27220	AT5G27220	Frigida-like protein [Source:NCBI gene (formerly Entrezgene);Acc:832780]	-1.01132	22.9054	43.0961	-7.18561	28.5906	8.94134e-08	4.31663e-06
AT3G63030	MBD4	methyl-CPG-binding domain 4 [Source:NCBI gene (formerly Entrezgene);Acc:825478]	-1.01158	101.17	189.324	-6.82671	27.1371	1.89528e-07	8.59377e-06
AT4G33160	AT4G33160	F-box family protein [Source:NCBI gene (formerly Entrezgene);Acc:829453]	-1.01229	26.5431	50.3869	-6.06198	17.9515	2.26606e-05	0.000671482
AT4G27860	MEB1	vacuolar iron transporter (VIT) family protein [Source:NCBI gene (formerly Entrezgene);Acc:828899]	-1.01589	3.64162	6.90106	-3.60756	13.1256	0.000291295	0.00617565
AT2G13650	GONST1	golgi nucleotide sugar transporter 1 [Source:NCBI gene (formerly Entrezgene);Acc:815850]	-1.01691	23.2689	44.5902	-5.60719	25.4003	4.65839e-07	1.94012e-05
AT5G11330	AT5G11330	FAD/NAD(P)-binding oxidoreductase family protein [Source:NCBI gene (formerly Entrezgene);Acc:831004]	-1.01973	18.4639	35.066	-5.37054	27.5197	1.55501e-07	7.21008e-06
AT5G23400	AT5G23400	Leucine-rich repeat (LRR) family protein [Source:NCBI gene (formerly Entrezgene);Acc:832405]	-1.02024	9.17167	17.6904	-5.10664	17.738	2.53512e-05	0.000744041
AT3G13380	BRL3	BRI1-like 3 [Source:NCBI gene (formerly Entrezgene);Acc:820538]	-1.02082	1.36432	2.56493	-3.3369	11.8668	0.000571433	0.0110597
AT3G19553	PUT5	Amino acid permease family protein [Source:NCBI gene (formerly Entrezgene);Acc:821492]	-1.02121	3.97776	7.52503	-3.6099	13.1283	0.000290871	0.00617173
AT2G26440	AT2G26440	Plant invertase/pectin methylesterase inhibitor superfamily [Source:NCBI gene (formerly Entrezgene);Acc:817184]	-1.02138	70.2125	135.103	-7.8513	20.3461	6.46253e-06	0.000215808
AT1G09570	PHYA	phytochrome A [Source:NCBI gene (formerly Entrezgene);Acc:837483]	-1.02208	18.1938	34.8869	-6.89528	21.9724	2.76604e-06	0.000100576
AT2G19690	PLA2-BETA	phospholipase A2-beta [Source:NCBI gene (formerly Entrezgene);Acc:816488]	-1.02247	5.9801	11.4339	-2.88657	8.61928	0.00332624	0.0463265
AT2G29420	GSTU7	glutathione S-transferase tau 7 [Source:NCBI gene (formerly Entrezgene);Acc:817491]	-1.02363	35.2371	66.1088	-5.34297	26.5282	2.5972e-07	1.15242e-05
AT1G41830	SKS6	SKU5-similar 6 [Source:NCBI gene (formerly Entrezgene);Acc:840792]	-1.02516	4.35685	8.13324	-3.82676	15.3949	8.72233e-05	0.00219163
AT4G15975	AT4G15975	RING/U-box superfamily protein [Source:NCBI gene (formerly Entrezgene);Acc:827281]	-1.03151	12.6758	24.3723	-4.67333	21.3119	3.90306e-06	0.000138255
AT5G64660	CMPG2	CYS, MET, PRO, and GLY protein 2 [Source:NCBI gene (formerly Entrezgene);Acc:836587]	-1.03162	3.1293	5.97255	-2.96497	9.05017	0.0026267	0.0383444
AT4G34120	LEJ1	Cystathionine beta-synthase (CBS) family protein [Source:NCBI gene (formerly Entrezgene);Acc:829558]	-1.03252	48.4549	94.0747	-6.42713	21.8106	3.00933e-06	0.000109115
AT3G18510	AT3G18510	ATP-dependent helicase/nuclease subunit [Source:NCBI gene (formerly Entrezgene);Acc:821381]	-1.04221	21.7836	41.7774	-4.44685	19.981	7.82148e-06	0.000256211
AT1G80280	AT1G80280	alpha/beta-Hydrolases superfamily protein [Source:NCBI gene (formerly Entrezgene);Acc:844368]	-1.04251	15.0539	29.1784	-6.10402	23.7883	1.07536e-06	4.23894e-05
AT1G13710	CYP78A5	cytochrome P450, family 78, subfamily A, polypeptide 5 [Source:NCBI gene (formerly Entrezgene);Acc:837932]	-1.04408	9.39946	17.6954	-4.79112	19.0779	1.25492e-05	0.000394054
AT3G06840	AT3G06840	uncharacterized protein [Source:NCBI gene (formerly Entrezgene);Acc:819868]	-1.04475	25.4514	48.4911	-5.2025	18.1459	2.04609e-05	0.000616218
AT2G39660	BIK1	botrytis-induced kinase1 [Source:NCBI gene (formerly Entrezgene);Acc:818549]	-1.05005	4.53154	8.67039	-3.8052	9.1604	0.00247308	0.0365226
AT5G10930	CIPK5	CBL-interacting protein kinase 5 [Source:NCBI gene (formerly Entrezgene);Acc:830960]	-1.05017	2.64439	5.24448	-3.26485	9.93968	0.00161753	0.0259975
AT2G22900	AT2G22900	Galactosyl transferase GMA12/MNN10 family protein [Source:NCBI gene (formerly Entrezgene);Acc:816821]	-1.05039	9.20899	17.5788	-4.66565	21.445	3.64116e-06	0.000130013
AT5G39850	AT5G39850	Ribosomal protein S4 [Source:NCBI gene (formerly Entrezgene);Acc:833981]	-1.051	44.6028	85.9102	-6.00425	25.6525	4.08762e-07	1.71907e-05
AT3G52470	AT3G52470	Late embryosis abundant (LEA) hydroxyproline-rich glycoprotein family [Source:NCBI gene (formerly Entrezgene);Acc:824412]	-1.05521	11.729	22.0218	-4.17759	11.8509	0.000576323	0.0111376
AT3G63010	GID1B	alpha/beta-Hydrolases superfamily protein [Source:NCBI gene (formerly Entrezgene);Acc:825476]	-1.05552	5.75595	11.1342	-4.19837	18.8417	1.42027e-05	0.000440079
AT5G13490	AAC2	ADP/ATP carrier 2 [Source:NCBI gene (formerly Entrezgene);Acc:831193]	-1.06392	18.5132	35.7364	-5.51842	29.7679	4.86991e-08	2.45687e-06
AT5G57150	AT5G57150	basic helix-loop-helix (bHLH) DNA-binding superfamily protein [Source:NCBI gene (formerly Entrezgene);Acc:835821]	-1.06797	31.7313	62.5656	-5.64043	27.3914	1.66171e-07	7.60906e-06
AT5G50670	SPL13B	Squamosa promoter-binding protein-like (SBP domain) transcription factor family protein [Source:NCBI gene (formerly Entrezgene);Acc:835138]	-1.06801	32.4218	63.4653	-6.47222	32.1531	1.42491e-08	8.03814e-07
AT4G21560	VPS28-1	vacuolar protein sorting-associated protein-like protein [Source:NCBI gene (formerly Entrezgene);Acc:828241]	-1.06884	55.2568	108.892	-6.78721	26.9531	2.08458e-07	9.37877e-06
AT3G10190	AT3G10190	Calcium-binding EF-hand family protein [Source:NCBI gene (formerly Entrezgene);Acc:820181]	-1.07369	80.6605	155.207	-6.72023	23.645	1.15849e-06	4.52575e-05
AT3G10410	SCPL49	SERINE CARBOXYPEPTIDASE-LIKE 49 [Source:NCBI gene (formerly Entrezgene);Acc:820205]	-1.08081	46.6532	92.7519	-7.19627	30.5089	3.32339e-08	1.73787e-06
AT5G07280	EMS1	Leucine-rich repeat transmembrane protein kinase [Source:NCBI gene (formerly Entrezgene);Acc:830619]	-1.0838	13.6429	27.0165	-6.52912	31.5326	1.96118e-08	1.08264e-06
AT5G24780	VSP1	vegetative storage protein 1 [Source:NCBI gene (formerly Entrezgene);Acc:832547]	-1.08414	61.854	120.56	-6.88345	8.58749	0.0033848	0.0469899
AT4G05390	RFNR1	root FNR 1 [Source:NCBI gene (formerly Entrezgene);Acc:825887]	-1.08615	16.4259	32.7105	-5.50127	30.7015	3.00925e-08	1.59299e-06
AT1G66150	TMK1	transmembrane kinase 1 [Source:NCBI gene (formerly Entrezgene);Acc:842930]	-1.08736	19.1458	38.1113	-6.74488	30.3709	3.56837e-08	1.85096e-06
AT1G07410	RABA2b	RAB GTPase homolog A2B [Source:NCBI gene (formerly Entrezgene);Acc:837253]	-1.09067	4.4595	8.84791	-2.89962	9.89594	0.00165644	0.0264251
AT3G58850	PAR2	phy rapidly regulated 2 [Source:NCBI gene (formerly Entrezgene);Acc:825054]	-1.09078	53.3077	105.325	-6.28825	23.3737	1.33387e-06	5.13241e-05
AT5G12900	AT5G12900	DNA double-strand break repair RAD50 ATPase [Source:NCBI gene (formerly Entrezgene);Acc:831130]	-1.0909	17.2312	34.385	-5.86972	30.2608	3.77677e-08	1.94342e-06
AT2G26680	AT2G26680	FkbM family methyltransferase [Source:NCBI gene (formerly Entrezgene);Acc:817209]	-1.09361	21.1047	41.7347	-5.53047	29.809	4.76783e-08	2.41009e-06
AT5G05820	AT5G05820	Nucleotide-sugar transporter family protein [Source:NCBI gene (formerly Entrezgene);Acc:830467]	-1.09381	15.522	31.1279	-5.51004	33.2336	8.17243e-09	4.76664e-07
AT3G51440	AT3G51440	Calcium-dependent phosphotriesterase superfamily protein [Source:NCBI gene (formerly Entrezgene);Acc:824307]	-1.09594	4.21885	8.33868	-3.0671	10.5057	0.00119005	0.0202906
AT2G42870	PAR1	phy rapidly regulated 1 [Source:NCBI gene (formerly Entrezgene);Acc:818887]	-1.09635	38.3783	76.9227	-6.08529	30.3364	3.63247e-08	1.88042e-06
AT3G21190	MSR1	O-fucosyltransferase family protein [Source:NCBI gene (formerly Entrezgene);Acc:821672]	-1.09688	31.0791	62.054	-6.50627	34.2098	4.94793e-09	2.95272e-07
AT4G10265	AT4G10265	Wound-responsive family protein [Source:NCBI gene (formerly Entrezgene);Acc:826618]	-1.10543	15.871	30.599	-3.63766	9.7294	0.00181344	0.0284024
AT2G40480	AT2G40480	WEB family protein (DUF827) [Source:NCBI gene (formerly Entrezgene);Acc:818643]	-1.10641	4.9115	9.91076	-3.97181	22.2142	2.43864e-06	8.91745e-05
AT2G37678	FHY1	far-red elongated hypocotyl 1 [Source:NCBI gene (formerly Entrezgene);Acc:5007942]	-1.11585	34.6419	71.0171	-5.58931	24.8189	6.29759e-07	2.56886e-05
AT5G03610	AT5G03610	GDSL-like Lipase/Acylhydrolase superfamily protein [Source:NCBI gene (formerly Entrezgene);Acc:831778]	-1.12401	30.0448	60.8795	-6.12612	34.7917	3.66933e-09	2.22055e-07
AT4G08950	EXO	Phosphate-responsive 1 family protein [Source:NCBI gene (formerly Entrezgene);Acc:826473]	-1.12403	459.392	935.903	-9.91162	21.5356	3.47319e-06	0.00012488
AT1G59740	AT1G59740	Major facilitator superfamily protein [Source:NCBI gene (formerly Entrezgene);Acc:842267]	-1.12694	3.2637	6.69714	-3.56346	11.2972	0.000776247	0.0143042
AT1G02205	CER1	Fatty acid hydroxylase superfamily [Source:NCBI gene (formerly Entrezgene);Acc:837602]	-1.12744	5.07905	10.0656	-4.43967	15.6513	7.61605e-05	0.00196673
AT3G22850	AT3G22850	aluminum induced protein with YGL and LRDR motifs [Source:NCBI gene (formerly Entrezgene);Acc:821857]	-1.13224	4.94511	10.0259	-3.14285	12.8365	0.000339922	0.00706139
AT3G24660	TMKL1	transmembrane kinase-like 1 [Source:NCBI gene (formerly Entrezgene);Acc:822062]	-1.13817	6.03057	12.5066	-4.52096	24.0542	9.36633e-07	3.72629e-05
AT2G17840	ERD7	Senescence/dehydration-associated protein-like protein [Source:NCBI gene (formerly Entrezgene);Acc:816293]	-1.13866	9.35722	19.1879	-4.7628	29.5366	5.48696e-08	2.75202e-06
AT5G50150	AT5G50150	NEP-interacting protein, putative (DUF239) [Source:NCBI gene (formerly Entrezgene);Acc:835080]	-1.13896	42.1115	87.2386	-6.97266	34.243	4.86422e-09	2.9095e-07
AT1G65920	AT1G65920	Regulator of chromosome condensation (RCC1) family with FYVE zinc finger domain-containing protein [Source:NCBI gene (formerly Entrezgene);Acc:842904]	-1.13915	4.22044	8.80148	-4.61143	27.5024	1.56903e-07	7.24902e-06
AT5G34940	GUS3	glucuronidase 3 [Source:NCBI gene (formerly Entrezgene);Acc:833437]	-1.14071	9.45406	19.4891	-4.70834	32.6528	1.10183e-08	6.3263e-07
AT1G72070	AT1G72070	Chaperone DnaJ-domain superfamily protein [Source:NCBI gene (formerly Entrezgene);Acc:843538]	-1.14076	16.8752	34.3401	-4.33562	26.1324	3.18785e-07	1.39453e-05
AT3G16470	JR1	Mannose-binding lectin superfamily protein [Source:NCBI gene (formerly Entrezgene);Acc:820895]	-1.14333	7.79295	16.0474	-4.50728	26.6186	2.4785e-07	1.10546e-05
AT5G53830	AT5G53830	VQ motif-containing protein [Source:NCBI gene (formerly Entrezgene);Acc:835464]	-1.14476	6.95255	14.2495	-3.57821	13.7972	0.000203642	0.00453486
AT1G36370	SHM7	serine hydroxymethyltransferase 7 [Source:NCBI gene (formerly Entrezgene);Acc:840543]	-1.14672	14.5296	29.7843	-5.68242	15.2822	9.25867e-05	0.00230617
AT1G60060	AT1G60060	Serine/threonine-protein kinase WNK (With No Lysine)-like protein [Source:NCBI gene (formerly Entrezgene);Acc:842300]	-1.14903	6.16832	12.3898	-3.74694	10.4561	0.00122245	0.0208019
AT4G00440	TRM15	GPI-anchored adhesin-like protein, putative (DUF3741) [Source:NCBI gene (formerly Entrezgene);Acc:827901]	-1.15472	2.42899	5.03367	-3.86875	20.6063	5.64089e-06	0.000191345
AT2G39435	TRM18	Phosphatidylinositol N-acetyglucosaminlytransferase subunit P-like protein [Source:NCBI gene (formerly Entrezgene);Acc:6241019]	-1.15961	2.11939	4.385	-2.50991	9.67702	0.00186587	0.0290472
AT1G15080	LPP2	lipid phosphate phosphatase 2 [Source:NCBI gene (formerly Entrezgene);Acc:838072]	-1.1625	3.55956	7.57063	-2.9234	9.88152	0.00166947	0.0265837
AT3G63440	CKX6	cytokinin oxidase/dehydrogenase 6 [Source:NCBI gene (formerly Entrezgene);Acc:825519]	-1.16486	6.35885	13.5887	-4.41371	25.1923	5.18891e-07	2.14032e-05
AT4G34250	KCS16	3-ketoacyl-CoA synthase 16 [Source:NCBI gene (formerly Entrezgene);Acc:829574]	-1.17298	7.13871	15.4009	-4.66315	14.9843	0.000108409	0.00265412
AT1G78430	RIP4	ROP interactive partner 2 [Source:NCBI gene (formerly Entrezgene);Acc:844179]	-1.17672	18.5829	39.3887	-5.61777	27.2521	1.78578e-07	8.13381e-06
AT5G20830	SUS1	sucrose synthase 1 [Source:NCBI gene (formerly Entrezgene);Acc:832206]	-1.17811	1.72933	3.59631	-3.17476	13.145	0.000288293	0.00612713
AT2G42960	AT2G42960	Protein kinase superfamily protein [Source:NCBI gene (formerly Entrezgene);Acc:818898]	-1.17877	9.06232	19.188	-5.14654	32.3296	1.30115e-08	7.40477e-07
AT1G64770	PnsB2	NDH-dependent cyclic electron flow 1 [Source:NCBI gene (formerly Entrezgene);Acc:842785]	-1.18371	4.13685	8.56898	-3.41032	12.7542	0.000355213	0.00735533
AT4G14096	AT4G14096	F-box/RNI-like superfamily protein [Source:NCBI gene (formerly Entrezgene);Acc:827047]	-1.18461	4.16796	8.93583	-3.72442	18.0301	2.17439e-05	0.000648794
AT3G08030	AT3G08030	DNA-directed RNA polymerase subunit beta (Protein of unknown function, DUF642) [Source:NCBI gene (formerly Entrezgene);Acc:819994]	-1.18874	75.5097	160.204	-7.57523	37.5909	8.7252e-10	5.87299e-08
AT3G13175	AT3G13175	uncharacterized protein [Source:NCBI gene (formerly Entrezgene);Acc:820507]	-1.18982	101.743	216.204	-6.63805	28.8508	7.81742e-08	3.84605e-06
AT1G51940	LYK3	protein kinase family protein / peptidoglycan-binding LysM domain-containing protein [Source:NCBI gene (formerly Entrezgene);Acc:841622]	-1.19063	10.885	23.2423	-5.51222	35.2738	2.86463e-09	1.75834e-07
AT1G32470	AT1G32470	Single hybrid motif superfamily protein [Source:NCBI gene (formerly Entrezgene);Acc:840141]	-1.19128	67.321	140.133	-6.24683	27.3008	1.74139e-07	7.94593e-06
AT1G06520	GPAT1	glycerol-3-phosphate acyltransferase 1 [Source:NCBI gene (formerly Entrezgene);Acc:837163]	-1.20563	1.37207	2.98404	-2.45748	10.242	0.00137276	0.0228029
AT3G57040	ARR9	response regulator 9 [Source:NCBI gene (formerly Entrezgene);Acc:824871]	-1.20823	10.1552	22.1068	-4.68765	31.9916	1.54839e-08	8.69662e-07
AT5G13180	NAC083	NAC domain containing protein 83 [Source:NCBI gene (formerly Entrezgene);Acc:831157]	-1.20996	13.2944	28.6329	-5.01628	22.1069	2.5788e-06	9.41663e-05
AT1G13260	RAV1	uncharacterized protein [Source:NCBI gene (formerly Entrezgene);Acc:837886]	-1.21334	1.83741	3.93251	-2.46406	8.90694	0.00284089	0.0407558
AT5G23990	FRO5	ferric reduction oxidase 5 [Source:NCBI gene (formerly Entrezgene);Acc:832464]	-1.21363	1.16024	2.50783	-1.96388	8.7062	0.0031713	0.0446754
AT4G36990	HSF4	heat shock factor 4 [Source:NCBI gene (formerly Entrezgene);Acc:829853]	-1.21427	6.86931	15.0322	-4.35702	29.5999	5.31064e-08	2.66878e-06
AT1G69410	ELF5A-3	eukaryotic elongation factor 5A-3 [Source:NCBI gene (formerly Entrezgene);Acc:843273]	-1.21647	54.6554	117.323	-6.77867	28.235	1.07445e-07	5.12e-06
AT3G13960	GRF5	growth-regulating factor 5 [Source:NCBI gene (formerly Entrezgene);Acc:820609]	-1.22144	3.45859	7.59083	-3.54606	18.6698	1.55423e-05	0.000477568
AT3G04730	IAA16	indoleacetic acid-induced protein 16 [Source:NCBI gene (formerly Entrezgene);Acc:819633]	-1.22149	20.9338	45.1886	-6.15682	33.8864	5.84249e-09	3.44667e-07
AT5G60760	AT5G60760	P-loop containing nucleoside triphosphate hydrolases superfamily protein [Source:NCBI gene (formerly Entrezgene);Acc:836197]	-1.22366	4.21153	9.17382	-4.21183	25.6942	4.00027e-07	1.68508e-05
AT5G01445	AT5G01445	uncharacterized protein [Source:NCBI gene (formerly Entrezgene);Acc:5008195]	-1.22462	13.4362	29.3002	-3.26637	16.7	4.3781e-05	0.00120328
AT5G41620	AT5G41620	intracellular protein transporter USO1-like protein [Source:NCBI gene (formerly Entrezgene);Acc:834164]	-1.23579	3.13729	6.89073	-3.68534	22.0038	2.7211e-06	9.9222e-05
AT5G46710	AT5G46710	PLATZ transcription factor family protein [Source:NCBI gene (formerly Entrezgene);Acc:834714]	-1.23949	9.53527	21.2361	-4.13087	24.525	7.33526e-07	2.964e-05
AT5G10830	AT5G10830	S-adenosyl-L-methionine-dependent methyltransferases superfamily protein [Source:NCBI gene (formerly Entrezgene);Acc:830950]	-1.24024	7.4321	16.4951	-3.82896	20.0521	7.53602e-06	0.000247488
AT5G25830	GATA12	GATA transcription factor 12 [Source:NCBI gene (formerly Entrezgene);Acc:832652]	-1.24238	8.94477	19.8493	-4.56796	34.0412	5.39569e-09	3.21249e-07
AT1G72940	AT1G72940	Toll-Interleukin-Resistance (TIR) domain-containing protein [Source:NCBI gene (formerly Entrezgene);Acc:843625]	-1.24942	5.48927	12.1694	-4.04939	26.7996	2.25681e-07	1.01183e-05
AT4G33950	OST1	Protein kinase superfamily protein [Source:NCBI gene (formerly Entrezgene);Acc:829541]	-1.24999	12.1752	27.3946	-5.28349	25.3191	4.85871e-07	2.01379e-05
AT3G23560	ALF5	MATE efflux family protein [Source:NCBI gene (formerly Entrezgene);Acc:821935]	-1.25747	11.6929	26.2083	-5.358	40.6275	1.84193e-10	1.349e-08
AT1G63840	AT1G63840	RING/U-box superfamily protein [Source:NCBI gene (formerly Entrezgene);Acc:842687]	-1.26001	22.8282	50.7446	-5.44136	38.3876	5.79986e-10	3.97661e-08
AT1G49475	AT1G49475	AP2/B3-like transcriptional factor family protein [Source:NCBI gene (formerly Entrezgene);Acc:841371]	-1.26124	58.3013	130.978	-6.51356	31.3129	2.19617e-08	1.20462e-06
AT1G56210	AT1G56210	Heavy metal transport/detoxification superfamily protein [Source:NCBI gene (formerly Entrezgene);Acc:842074]	-1.26185	108.928	241.804	-8.05074	38.8965	4.46878e-10	3.10526e-08
AT3G12970	AT3G12970	serine/arginine repetitive matrix-like protein [Source:NCBI gene (formerly Entrezgene);Acc:820483]	-1.2634	3.75495	8.55567	-3.42286	15.433	8.54814e-05	0.00215838
AT1G55760	AT1G55760	BTB/POZ domain-containing protein [Source:NCBI gene (formerly Entrezgene);Acc:842025]	-1.26403	3.78247	8.4049	-3.5156	20.6295	5.57312e-06	0.000189545
AT5G06300	LOG7	Putative lysine decarboxylase family protein [Source:NCBI gene (formerly Entrezgene);Acc:830518]	-1.26446	2.45716	5.43885	-2.33938	10.5281	0.00117571	0.0201127
AT4G14103	AT4G14103	F-box/RNI-like superfamily protein [Source:NCBI gene (formerly Entrezgene);Acc:827048]	-1.26788	2.14396	4.83131	-2.45621	10.6034	0.00112883	0.0194787
AT5G58610	AT5G58610	PHD finger transcription factor [Source:NCBI gene (formerly Entrezgene);Acc:835975]	-1.26829	1.99067	4.39093	-3.7001	15.275	9.29396e-05	0.00231273
AT5G02260	EXPA9	expansin A9 [Source:NCBI gene (formerly Entrezgene);Acc:831736]	-1.26992	2.20268	4.83399	-2.28155	9.48754	0.00206871	0.0315758
AT3G59210	AT3G59210	F-box/RNI-like superfamily protein [Source:NCBI gene (formerly Entrezgene);Acc:825090]	-1.2779	1.82107	4.16286	-2.85081	12.9015	0.000328327	0.00685229
AT3G59220	PRN	pirin [Source:NCBI gene (formerly Entrezgene);Acc:825091]	-1.27888	3.84691	8.50307	-3.29991	12.5314	0.000400171	0.00815526
AT1G10120	AT1G10120	basic helix-loop-helix (bHLH) DNA-binding superfamily protein [Source:NCBI gene (formerly Entrezgene);Acc:837549]	-1.27926	17.3337	39.2675	-6.08698	45.577	1.46752e-11	1.22834e-09
AT2G44910	HB4	homeobox-leucine zipper protein 4 [Source:NCBI gene (formerly Entrezgene);Acc:819100]	-1.27936	26.7318	60.7528	-5.94158	44.6533	2.35201e-11	1.93105e-09
AT5G46240	KAT1	1 [Source:NCBI gene (formerly Entrezgene);Acc:834666]	-1.28327	2.20137	4.91359	-3.57379	16.051	6.16587e-05	0.00164041
AT1G67080	ABA4	abscisic acid (aba)-deficient 4 [Source:NCBI gene (formerly Entrezgene);Acc:843028]	-1.28383	60.0772	136.756	-7.0509	47.1651	6.52527e-12	5.72182e-10
AT5G24580	AT5G24580	Heavy metal transport/detoxification superfamily protein [Source:NCBI gene (formerly Entrezgene);Acc:832529]	-1.28468	6.29486	14.3888	-3.72366	25.5683	4.27005e-07	1.78995e-05
AT2G42900	AT2G42900	Plant basic secretory protein (BSP) family protein [Source:NCBI gene (formerly Entrezgene);Acc:818891]	-1.28732	8.18992	18.5029	-3.56213	21.4481	3.63538e-06	0.000130013
AT2G37560	ORC2	origin recognition complex second largest subunit 2 [Source:NCBI gene (formerly Entrezgene);Acc:818332]	-1.29001	3.88361	8.85142	-3.31521	14.6081	0.000132345	0.00312442
AT4G24260	GH9A3	glycosyl hydrolase 9A3 [Source:NCBI gene (formerly Entrezgene);Acc:828527]	-1.29088	1.98796	4.52001	-3.04269	15.65	7.62125e-05	0.00196673
AT5G12050	AT5G12050	rho GTPase-activating protein [Source:NCBI gene (formerly Entrezgene);Acc:831078]	-1.29508	3.10683	7.14078	-3.09694	16.3305	5.32012e-05	0.00143465
AT3G10525	LGO	LOSS OF GIANT CELLS FROM ORGANS [Source:NCBI gene (formerly Entrezgene);Acc:820217]	-1.3012	3.23659	7.48472	-1.98505	10.1945	0.00140859	0.0232779
AT2G32580	AT2G32580	transmembrane protein, putative (DUF1068) [Source:NCBI gene (formerly Entrezgene);Acc:817818]	-1.30374	28.28	64.5991	-5.70582	44.4876	2.55972e-11	2.08828e-09
AT5G24470	PRR5	two-component response regulator-like protein [Source:NCBI gene (formerly Entrezgene);Acc:832518]	-1.30849	3.95588	9.15893	-3.52177	15.6445	7.64349e-05	0.00196852
AT5G08790	ATAF2	NAC (No Apical Meristem) domain transcriptional regulator superfamily protein [Source:NCBI gene (formerly Entrezgene);Acc:830779]	-1.31013	16.4395	37.8796	-5.41237	42.361	7.58892e-11	5.89284e-09
AT5G65170	AT5G65170	VQ motif-containing protein [Source:NCBI gene (formerly Entrezgene);Acc:836641]	-1.3104	5.21987	12.2711	-4.19061	21.2815	3.96545e-06	0.00014004
AT1G74840	AT1G74840	Homeodomain-like superfamily protein [Source:NCBI gene (formerly Entrezgene);Acc:843823]	-1.31327	33.8301	78.3591	-6.57909	41.1874	1.38315e-10	1.03355e-08
AT1G60610	AT1G60610	SBP (S-ribonuclease binding protein) family protein [Source:NCBI gene (formerly Entrezgene);Acc:842355]	-1.31809	12.7619	29.7799	-5.15936	41.9302	9.45922e-11	7.23616e-09
AT1G09560	GLP5	germin-like protein 5 [Source:NCBI gene (formerly Entrezgene);Acc:837482]	-1.32263	111.094	263.586	-7.81555	36.6254	1.43153e-09	9.20323e-08
AT5G17910	AT5G17910	cardiomyopathy-associated protein [Source:NCBI gene (formerly Entrezgene);Acc:831659]	-1.32377	4.98017	11.78	-5.52045	30.8889	2.73232e-08	1.46139e-06
AT3G46640	PCL1	Homeodomain-like superfamily protein [Source:NCBI gene (formerly Entrezgene);Acc:823817]	-1.32786	9.26303	21.5475	-5.28579	12.5106	0.000404648	0.00824
AT4G37790	HAT22	Homeobox-leucine zipper protein family [Source:NCBI gene (formerly Entrezgene);Acc:829935]	-1.33305	45.1744	106.553	-6.79102	41.3001	1.30562e-10	9.84182e-09
AT1G74740	CPK30	calcium-dependent protein kinase 30 [Source:NCBI gene (formerly Entrezgene);Acc:843813]	-1.33358	2.91658	6.98342	-3.46311	19.1406	1.21437e-05	0.000382718
AT3G43960	AT3G43960	Cysteine proteinases superfamily protein [Source:NCBI gene (formerly Entrezgene);Acc:823513]	-1.33658	19.1752	44.804	-5.55221	34.5545	4.14478e-09	2.49073e-07
AT4G04610	APR1	APS reductase 1 [Source:NCBI gene (formerly Entrezgene);Acc:825793]	-1.34433	7.51397	17.5913	-4.68984	10.2555	0.00136279	0.0227249
AT5G67350	AT5G67350	uncharacterized protein [Source:NCBI gene (formerly Entrezgene);Acc:836870]	-1.34504	5.17035	12.0561	-3.64673	22.5664	2.03003e-06	7.56275e-05
AT2G42320	AT2G42320	nucleolar protein gar2-like protein [Source:NCBI gene (formerly Entrezgene);Acc:818833]	-1.34574	6.67099	15.8857	-4.89016	38.5486	5.34078e-10	3.68142e-08
AT3G56760	AT3G56760	Protein kinase superfamily protein [Source:NCBI gene (formerly Entrezgene);Acc:824843]	-1.35285	5.05844	12.2394	-4.40704	36.0799	1.89393e-09	1.2026e-07
AT1G70370	PG2	polygalacturonase 2 [Source:NCBI gene (formerly Entrezgene);Acc:843373]	-1.35755	84.9302	205.3	-8.51197	40.6442	1.82627e-10	1.34134e-08
AT1G55580	LAS	GRAS family transcription factor [Source:NCBI gene (formerly Entrezgene);Acc:842007]	-1.35935	1.50498	3.62267	-2.44693	10.2942	0.00133448	0.0223686
AT3G48410	AT3G48410	alpha/beta-Hydrolases superfamily protein [Source:NCBI gene (formerly Entrezgene);Acc:823999]	-1.36995	7.25975	17.7678	-5.61047	36.0476	1.92559e-09	1.21671e-07
AT5G48670	AGL80	AGAMOUS-like 80 [Source:NCBI gene (formerly Entrezgene);Acc:834925]	-1.3744	2.70545	6.47661	-2.43779	12.2638	0.000461833	0.00924026
AT5G52870	MAKR5	membrane-associated kinase regulator [Source:NCBI gene (formerly Entrezgene);Acc:835364]	-1.37559	10.0201	24.5512	-4.67673	28.7502	8.2341e-08	4.01276e-06
AT1G10070	BCAT-2	branched-chain amino acid transaminase 2 [Source:NCBI gene (formerly Entrezgene);Acc:837543]	-1.37977	1.87598	4.53167	-2.43997	9.44545	0.00211674	0.0321754
AT3G45010	scpl48	serine carboxypeptidase-like 48 [Source:NCBI gene (formerly Entrezgene);Acc:823636]	-1.38312	1.25577	3.01135	-2.08615	11.3726	0.000745359	0.0138339
AT4G24350	AT4G24350	Phosphorylase superfamily protein [Source:NCBI gene (formerly Entrezgene);Acc:828538]	-1.38366	2.19161	5.24589	-2.42492	11.9606	0.000543378	0.0105643
AT5G63650	SNRK2.5	SNF1-related protein kinase 2.5 [Source:NCBI gene (formerly Entrezgene);Acc:836485]	-1.38577	50.3708	124.349	-7.25838	35.5615	2.47122e-09	1.53513e-07
AT1G25150	AT1G25150	F-box family protein [Source:NCBI gene (formerly Entrezgene);Acc:10723103]	-1.38713	13.9398	34.9244	-5.41137	8.94067	0.0027889	0.040144
AT3G44735	PSK3	PHYTOSULFOKINE 3 [Source:NCBI gene (formerly Entrezgene);Acc:823603]	-1.38975	136.042	330.921	-6.61768	36.152	1.82514e-09	1.16466e-07
AT1G05490	chr31	chromatin remodeling 31 [Source:NCBI gene (formerly Entrezgene);Acc:837051]	-1.39149	31.1899	76.2032	-8.17438	53.0359	3.27501e-13	3.46023e-11
AT1G07220	AT1G07220	O-glucosyltransferase rumi-like protein (DUF821) [Source:NCBI gene (formerly Entrezgene);Acc:837233]	-1.39293	6.37202	15.9148	-4.52287	31.6827	1.81528e-08	1.00858e-06
AT1G22590	AGL87	AGAMOUS-like 87 [Source:NCBI gene (formerly Entrezgene);Acc:838865]	-1.406	2.80666	6.74701	-2.59364	12.1833	0.0004822	0.0095624
AT3G17390	MTO3	S-adenosylmethionine synthetase family protein [Source:NCBI gene (formerly Entrezgene);Acc:821003]	-1.40605	156.978	387.265	-8.90819	52.0673	5.36301e-13	5.51388e-11
AT2G21620	RD2	Adenine nucleotide alpha hydrolases-like superfamily protein [Source:NCBI gene (formerly Entrezgene);Acc:816700]	-1.41298	46.4031	115.844	-6.43606	48.8396	2.77779e-12	2.58525e-10
AT2G15730	AT2G15730	P-loop containing nucleoside triphosphate hydrolases superfamily protein [Source:NCBI gene (formerly Entrezgene);Acc:816067]	-1.41787	9.57344	24.0636	-4.73069	47.6055	5.21213e-12	4.64943e-10
AT5G15580	LNG1	longifolia1 [Source:NCBI gene (formerly Entrezgene);Acc:831411]	-1.41935	6.99986	17.4148	-5.62462	43.4005	4.46082e-11	3.57143e-09
AT5G60142	AT5G60142	AP2/B3-like transcriptional factor family protein [Source:NCBI gene (formerly Entrezgene);Acc:6241172]	-1.42886	11.0428	27.9061	-4.68077	40.9935	1.52737e-10	1.13149e-08
AT2G46780	AT2G46780	RNA-binding (RRM/RBD/RNP motifs) family protein [Source:NCBI gene (formerly Entrezgene);Acc:819291]	-1.42964	8.71212	22.0569	-4.75119	46.4407	9.44312e-12	8.06105e-10
AT5G17840	AT5G17840	DnaJ/Hsp40 cysteine-rich domain superfamily protein [Source:NCBI gene (formerly Entrezgene);Acc:831652]	-1.43063	44.0503	111.002	-6.04147	49.4934	1.99043e-12	1.89348e-10
AT1G71870	AT1G71870	MATE efflux family protein [Source:NCBI gene (formerly Entrezgene);Acc:843518]	-1.43195	4.27592	10.7401	-4.04491	37.3572	9.83575e-10	6.51839e-08
AT3G24770	CLE41		-1.4333	28.2718	71.2367	-5.40883	46.0949	1.12661e-11	9.46058e-10
AT1G67920	AT1G67920	uncharacterized protein [Source:NCBI gene (formerly Entrezgene);Acc:843120]	-1.44026	5.85594	14.7394	-2.25221	13.4573	0.00024405	0.00532285
AT3G29020	MYB110	myb domain protein 110 [Source:NCBI gene (formerly Entrezgene);Acc:822542]	-1.44093	2.26941	5.76428	-1.99632	10.7414	0.00104766	0.0182614
AT2G26690	AT2G26690	Major facilitator superfamily protein [Source:NCBI gene (formerly Entrezgene);Acc:817210]	-1.44143	2.3451	5.87673	-3.14947	12.2648	0.000461574	0.00924026
AT4G34131	UGT73B3	UDP-glucosyl transferase 73B3 [Source:NCBI gene (formerly Entrezgene);Acc:829559]	-1.44378	1.23529	3.15455	-2.04033	12.4716	0.000413188	0.00838738
AT5G28646	WVD2	TPX2 (targeting protein for Xklp2) protein family [Source:NCBI gene (formerly Entrezgene);Acc:832970]	-1.44838	0.958331	2.48765	-0.974918	8.80212	0.00300881	0.0427839
AT5G43700	ATAUX2-11	AUX/IAA transcriptional regulator family protein [Source:NCBI gene (formerly Entrezgene);Acc:834390]	-1.44962	60.2505	155.013	-7.19125	26.735	2.33362e-07	1.04265e-05
AT1G19830	AT1G19830	SAUR-like auxin-responsive protein family [Source:NCBI gene (formerly Entrezgene);Acc:838570]	-1.45264	5.9773	15.3305	-2.97973	13.9507	0.000187672	0.00422548
AT3G10910	AT3G10910	RING/U-box superfamily protein [Source:NCBI gene (formerly Entrezgene);Acc:820261]	-1.45271	62.914	160.017	-6.89258	50.2936	1.32381e-12	1.30258e-10
AT4G11410	AT4G11410	NAD(P)-binding Rossmann-fold superfamily protein [Source:NCBI gene (formerly Entrezgene);Acc:826745]	-1.45458	9.3725	23.9518	-4.61501	40.2255	2.2628e-10	1.63403e-08
AT3G28560	AT3G28560	BCS1 AAA-type ATPase [Source:NCBI gene (formerly Entrezgene);Acc:822486]	-1.46485	22.0214	56.8271	-5.91331	56.0882	6.92921e-14	7.76674e-12
AT4G27720	AT4G27720	Major facilitator superfamily protein [Source:NCBI gene (formerly Entrezgene);Acc:828886]	-1.46627	19.0902	49.5497	-6.23274	52.6063	4.07579e-13	4.23685e-11
AT4G37590	NPY5	Phototropic-responsive NPH3 family protein [Source:NCBI gene (formerly Entrezgene);Acc:829914]	-1.47572	9.82556	25.4833	-5.95448	37.3596	9.82362e-10	6.51839e-08
AT1G53060	AT1G53060	Legume lectin family protein [Source:NCBI gene (formerly Entrezgene);Acc:841740]	-1.47857	8.83445	23.1047	-4.09511	24.4721	7.53956e-07	3.04178e-05
AT5G51350	MOL1	Leucine-rich repeat transmembrane protein kinase family protein [Source:NCBI gene (formerly Entrezgene);Acc:835209]	-1.47959	5.82178	15.2035	-5.21542	55.5361	9.17581e-14	1.02404e-11
AT1G06475	AT1G06475	uncharacterized protein [Source:NCBI gene (formerly Entrezgene);Acc:2745744]	-1.48334	9.75224	25.6233	-2.94153	14.2987	0.000155972	0.00362249
AT5G50570	SPL13A	Squamosa promoter-binding protein-like (SBP domain) transcription factor family protein [Source:NCBI gene (formerly Entrezgene);Acc:835126]	-1.48658	8.23265	21.1182	-5.05335	10.2614	0.00135846	0.022682
AT1G01010	NAC001	NAC domain containing protein 1 [Source:NCBI gene (formerly Entrezgene);Acc:839580]	-1.48988	3.29276	8.74023	-3.40347	17.664	2.63567e-05	0.000771255
AT4G24275	AT4G24275	uncharacterized protein [Source:NCBI gene (formerly Entrezgene);Acc:828530]	-1.4934	2.3269	6.31599	-1.84055	8.9837	0.00272399	0.0394741
AT2G47570	AT2G47570	60S ribosomal protein L18 [Source:NCBI gene (formerly Entrezgene);Acc:819370]	-1.50203	4.20775	11.0284	-2.14529	14.0168	0.000181186	0.00410816
AT2G46620	AT2G46620	P-loop containing nucleoside triphosphate hydrolases superfamily protein [Source:NCBI gene (formerly Entrezgene);Acc:819274]	-1.50518	4.31488	11.5077	-4.14339	38.2095	6.35407e-10	4.32211e-08
AT1G05550	AT1G05550		-1.50738	27.7388	72.7938	-6.36801	58.1517	2.4266e-14	2.89619e-12
AT1G10560	PUB18	plant U-box 18 [Source:NCBI gene (formerly Entrezgene);Acc:837597]	-1.50767	0.242544	0.668473	-0.422913	8.51754	0.0035174	0.0482847
AT1G17230	AT1G17230	Leucine-rich receptor-like protein kinase family protein [Source:NCBI gene (formerly Entrezgene);Acc:838294]	-1.5095	3.08015	8.15878	-4.79902	49.8064	1.69693e-12	1.63328e-10
AT2G03020	AT2G03020	Heat shock protein HSP20/alpha crystallin family [Source:NCBI gene (formerly Entrezgene);Acc:814831]	-1.50975	1.88787	5.14497	-1.94418	12.443	0.000419564	0.00849008
AT3G61450	SYP73	syntaxin of plants 73 [Source:NCBI gene (formerly Entrezgene);Acc:825318]	-1.51126	2.59598	6.92987	-2.20466	14.955	0.000110107	0.00269312
AT3G03780	MS2	methionine synthase 2 [Source:NCBI gene (formerly Entrezgene);Acc:821147]	-1.51467	3.01404	7.81912	-4.02713	22.3299	2.29603e-06	8.46806e-05
AT2G18780	AT2G18780	F-box and associated interaction domains-containing protein [Source:NCBI gene (formerly Entrezgene);Acc:816393]	-1.52404	4.89815	13.5749	-3.7148	21.3197	3.8871e-06	0.000138029
AT1G75030	TLP-3	thaumatin-like protein 3 [Source:NCBI gene (formerly Entrezgene);Acc:843841]	-1.52519	3.31159	8.81037	-2.80845	15.8471	6.86708e-05	0.00180831
AT3G23300	AT3G23300	S-adenosyl-L-methionine-dependent methyltransferases superfamily protein [Source:NCBI gene (formerly Entrezgene);Acc:821910]	-1.52872	10.2184	27.714	-5.57253	59.1468	1.46336e-14	1.7795e-12
AT4G23250	EMB1290	cysteine-rich receptor-like protein kinase 17 [Source:NCBI gene (formerly Entrezgene);Acc:828424]	-1.52891	3.483	9.5574	-3.90222	27.0081	2.02609e-07	9.13156e-06
AT5G42860	AT5G42860	late embryosis abundant protein, group 2 [Source:NCBI gene (formerly Entrezgene);Acc:834297]	-1.53708	1.0046	2.65826	-1.42481	11.4551	0.000712976	0.0133386
AT1G62380	ACO2	ACC oxidase 2 [Source:NCBI gene (formerly Entrezgene);Acc:842536]	-1.54199	351.54	962.033	-9.91844	31.7539	1.74995e-08	9.76489e-07
AT1G58684	AT1G58684	Ribosomal protein S5 family protein [Source:NCBI gene (formerly Entrezgene);Acc:842222]	-1.54588	0.615288	1.72069	-0.638016	9.80413	0.0017412	0.0274237
AT1G59359	AT1G58684	Ribosomal protein S5 family protein [Source:NCBI gene (formerly Entrezgene);Acc:842222]	-1.54588	0.615288	1.72069	-0.638016	9.80413	0.0017412	0.0274237
AT1G25330	CES	basic helix-loop-helix (bHLH) DNA-binding superfamily protein [Source:NCBI gene (formerly Entrezgene);Acc:839117]	-1.55129	224.152	617.805	-8.62327	66.5841	3.35286e-16	4.77551e-14
AT1G54020	AT1G54020	GDSL-like Lipase/Acylhydrolase superfamily protein [Source:NCBI gene (formerly Entrezgene);Acc:841840]	-1.5575	5.4244	14.9765	-3.86132	30.1155	4.07073e-08	2.08221e-06
AT5G02490	Hsp70-2	Heat shock protein 70 (Hsp 70) family protein [Source:NCBI gene (formerly Entrezgene);Acc:831856]	-1.55778	31.7149	84.4642	-7.29313	19.3311	1.09904e-05	0.000350225
AT5G47370	HAT2	Homeobox-leucine zipper protein 4 (HB-4) / HD-ZIP protein [Source:NCBI gene (formerly Entrezgene);Acc:834784]	-1.55897	6.26284	17.2439	-4.08487	39.2842	3.66393e-10	2.57374e-08
AT3G14880	AT3G14880	transcription factor-like protein [Source:NCBI gene (formerly Entrezgene);Acc:820717]	-1.56514	0.86074	2.39918	-0.858956	9.78825	0.0017563	0.0276419
AT5G21105	AT5G21105	Plant L-ascorbate oxidase [Source:NCBI gene (formerly Entrezgene);Acc:832235]	-1.5653	15.2372	42.242	-6.20035	69.8507	6.39677e-17	9.75792e-15
AT1G12160	AT1G12160	Flavin-binding monooxygenase family protein [Source:NCBI gene (formerly Entrezgene);Acc:837768]	-1.57636	1.08918	3.04482	-1.89522	13.8292	0.000200203	0.00447634
AT5G45095	AT5G45095	uncharacterized protein [Source:NCBI gene (formerly Entrezgene);Acc:834542]	-1.58116	0.903843	2.50316	-1.60704	11.8191	0.000586265	0.0112875
AT1G68540	TKPR2	NAD(P)-binding Rossmann-fold superfamily protein [Source:NCBI gene (formerly Entrezgene);Acc:843183]	-1.5893	4.9111	14.1669	-3.52108	9.04858	0.00262899	0.0383562
AT3G11660	NHL1	NDR1/HIN1-like 1 [Source:NCBI gene (formerly Entrezgene);Acc:820338]	-1.5912	1.20095	3.37229	-1.65005	12.2463	0.000466184	0.00930923
AT1G77520	AT1G77520	O-methyltransferase family protein [Source:NCBI gene (formerly Entrezgene);Acc:844088]	-1.59861	1.44799	3.94155	-2.16798	12.4147	0.000425958	0.0086127
AT1G53130	GRI	Stigma-specific Stig1 family protein [Source:NCBI gene (formerly Entrezgene);Acc:841747]	-1.60334	2.26205	6.3923	-1.66738	8.67888	0.00321919	0.0452266
AT1G49990	AT1G49990	F-box family protein [Source:NCBI gene (formerly Entrezgene);Acc:841423]	-1.60494	0.671976	1.92684	-0.998311	11.3978	0.000735306	0.0136868
AT4G17695	KAN3	Homeodomain-like superfamily protein [Source:NCBI gene (formerly Entrezgene);Acc:827490]	-1.60519	35.137	99.373	-6.56862	72.9735	1.31402e-17	2.18551e-15
AT5G62680	GTR2	Major facilitator superfamily protein [Source:NCBI gene (formerly Entrezgene);Acc:836389]	-1.60796	1.13503	3.20005	-2.50397	15.9193	6.61027e-05	0.00174962
AT2G29995	AT2G29995	PSY3-like protein [Source:NCBI gene (formerly Entrezgene);Acc:817550]	-1.60851	1.49444	4.20806	-1.35181	12.6508	0.000375395	0.00772978
AT5G52640	HSP90.1	heat shock-like protein [Source:NCBI gene (formerly Entrezgene);Acc:835341]	-1.60996	1.56164	4.32062	-2.73892	17.2292	3.31305e-05	0.00094005
AT1G08170	AT1G08170	Histone superfamily protein [Source:NCBI gene (formerly Entrezgene);Acc:837338]	-1.61388	1.41135	4.08525	-1.2831	12.8806	0.000332004	0.00691363
AT3G63240	AT3G63240	DNAse I-like superfamily protein [Source:NCBI gene (formerly Entrezgene);Acc:825499]	-1.61476	21.6201	62.0807	-7.01319	73.4794	1.01693e-17	1.7135e-15
AT3G23570	AT3G23570	alpha/beta-Hydrolases superfamily protein [Source:NCBI gene (formerly Entrezgene);Acc:821936]	-1.61513	1.96072	5.70585	-2.2039	16.2621	5.51567e-05	0.00148428
AT3G62460	AT3G62460	Putative endonuclease or glycosyl hydrolase [Source:NCBI gene (formerly Entrezgene);Acc:825420]	-1.6153	8.99187	24.7055	-3.77838	10.9308	0.000945811	0.0167959
AT1G30820	AT1G30820	CTP synthase family protein [Source:NCBI gene (formerly Entrezgene);Acc:839964]	-1.6202	21.6375	62.5998	-6.84014	18.2214	1.96653e-05	0.000596437
AT1G66880	AT1G66880	Protein kinase superfamily protein [Source:NCBI gene (formerly Entrezgene);Acc:843006]	-1.62306	11.9601	34.396	-6.10472	71.7336	2.46305e-17	3.9196e-15
AT4G19410	AT4G19410	Pectinacetylesterase family protein [Source:NCBI gene (formerly Entrezgene);Acc:827682]	-1.62465	11.9598	34.1424	-5.11902	46.2576	1.03682e-11	8.73505e-10
AT4G30440	GAE1	UDP-D-glucuronate 4-epimerase 1 [Source:NCBI gene (formerly Entrezgene);Acc:829167]	-1.6256	14.6913	41.7632	-5.82146	62.5019	2.66183e-15	3.53721e-13
AT5G05840	AT5G05840	replication factor C subunit, putative (DUF620) [Source:NCBI gene (formerly Entrezgene);Acc:830469]	-1.62588	11.1726	32.5982	-5.30842	37.7824	7.90931e-10	5.33775e-08
AT5G13220	JAZ10	jasmonate-zim-domain protein 10 [Source:NCBI gene (formerly Entrezgene);Acc:831162]	-1.63571	20.3612	58.1738	-5.80123	50.7032	1.07445e-12	1.07779e-10
AT1G14210	AT1G14210	Ribonuclease T2 family protein [Source:NCBI gene (formerly Entrezgene);Acc:837982]	-1.63643	7.46445	21.365	-3.56935	33.2986	7.90411e-09	4.63109e-07
AT4G29760	AT4G29760	target of trans acting-siR480/255 protein [Source:NCBI gene (formerly Entrezgene);Acc:829098]	-1.63833	1.61014	4.6967	-1.72613	13.1721	0.000284154	0.00604413
AT4G03460	AT4G03460	Ankyrin repeat family protein [Source:NCBI gene (formerly Entrezgene);Acc:827916]	-1.64141	1.3751	3.97865	-3.01467	23.8959	1.01687e-06	4.03308e-05
AT5G58050	SVL4	SHV3-like 4 [Source:NCBI gene (formerly Entrezgene);Acc:835917]	-1.64206	1.88193	5.45774	-3.3976	27.4903	1.57888e-07	7.27772e-06
AT5G02400	PLL2	pol-like 2 [Source:NCBI gene (formerly Entrezgene);Acc:830937]	-1.66626	0.758585	2.2401	-2.03392	13.6788	0.000216887	0.00478711
AT3G60160	ABCC9	multidrug resistance-associated protein 9 [Source:NCBI gene (formerly Entrezgene);Acc:825186]	-1.66907	15.4928	45.564	-7.52062	64.4784	9.75985e-16	1.33835e-13
AT4G11547	AT4G11547	cysteine/histidine-rich C1 domain protein [Source:NCBI gene (formerly Entrezgene);Acc:28720122]	-1.68628	9.64231	28.7636	-2.95907	23.5057	1.24547e-06	4.82104e-05
AT1G64625	AT1G64625	Serine/threonine-protein kinase WNK (With No Lysine)-like protein [Source:NCBI gene (formerly Entrezgene);Acc:844441]	-1.68681	0.813723	2.5248	-1.83976	13.2041	0.000279331	0.00596123
AT2G27920	SCPL51	serine carboxypeptidase-like 51 [Source:NCBI gene (formerly Entrezgene);Acc:817336]	-1.69559	30.0208	90.6195	-6.63958	57.3916	3.57127e-14	4.16526e-12
AT5G53160	RCAR3	regulatory components of ABA receptor 3 [Source:NCBI gene (formerly Entrezgene);Acc:835397]	-1.70043	25.1232	77.0396	-6.45006	68.3099	1.3972e-16	2.10546e-14
AT5G01740	AT5G01740	Nuclear transport factor 2 (NTF2) family protein [Source:NCBI gene (formerly Entrezgene);Acc:831686]	-1.70341	3.56488	10.7576	-2.47324	17.1616	3.43315e-05	0.000969405
AT4G21215	AT4G21215	uncharacterized protein [Source:NCBI gene (formerly Entrezgene);Acc:827870]	-1.7077	3.40396	10.4545	-3.36504	30.1001	4.10307e-08	2.0946e-06
AT1G16490	MYB58	myb domain protein 58 [Source:NCBI gene (formerly Entrezgene);Acc:838219]	-1.70869	3.23932	9.95795	-2.90025	23.7994	1.06917e-06	4.22749e-05
AT1G31812	ACBP6	acyl-CoA-binding protein 6 [Source:NCBI gene (formerly Entrezgene);Acc:840069]	-1.71442	1064.06	3264.86	-10.5065	78.772	6.9707e-19	1.28361e-16
AT2G01200	IAA32	indole-3-acetic acid inducible 32 [Source:NCBI gene (formerly Entrezgene);Acc:814648]	-1.72759	5.03495	15.3045	-3.96736	42.0602	8.85075e-11	6.81112e-09
AT1G09575	AT1G09575	calcium uniporter-like protein (DUF607) [Source:NCBI gene (formerly Entrezgene);Acc:837484]	-1.73031	7.20816	22.5157	-4.37033	59.482	1.23416e-14	1.52964e-12
AT5G23980	FRO4	ferric reduction oxidase 4 [Source:NCBI gene (formerly Entrezgene);Acc:832463]	-1.73141	0.402431	1.25253	-1.1106	13.9692	0.000185831	0.00419502
AT5G03120	AT5G03120	uncharacterized protein [Source:NCBI gene (formerly Entrezgene);Acc:831807]	-1.73767	3.26683	10.1749	-2.92893	26.1641	3.13601e-07	1.37728e-05
AT5G66920	sks17	SKU5 similar 17 [Source:NCBI gene (formerly Entrezgene);Acc:836826]	-1.74021	4.29921	13.5143	-4.39507	53.7423	2.28593e-13	2.44529e-11
AT4G09890	AT4G09890	mediator of RNA polymerase II transcription subunit, putative (DUF3511) [Source:NCBI gene (formerly Entrezgene);Acc:826579]	-1.74376	11.3237	35.4637	-3.67259	25.8916	3.61141e-07	1.55429e-05
AT1G64700	AT1G64700	DUF4228 domain protein [Source:NCBI gene (formerly Entrezgene);Acc:842778]	-1.74467	0.589866	1.87761	-0.156454	11.2334	0.000803389	0.0147412
AT4G22250	AT4G22250	RING/U-box superfamily protein [Source:NCBI gene (formerly Entrezgene);Acc:828320]	-1.75159	8.96735	27.7607	-4.29503	52.6519	3.98221e-13	4.15633e-11
AT5G24010	AT5G24010	Protein kinase superfamily protein [Source:NCBI gene (formerly Entrezgene);Acc:832466]	-1.75588	4.81529	15.1317	-4.98474	77.6454	1.23302e-18	2.22288e-16
AT3G02500	AT3G02500	mental retardation GTPase activating protein [Source:NCBI gene (formerly Entrezgene);Acc:821065]	-1.75706	0.842393	2.61085	-0.963078	13.0119	0.000309519	0.00651911
AT5G02720	AT5G02720	valine-tRNA ligase [Source:NCBI gene (formerly Entrezgene);Acc:831821]	-1.76735	0.289834	0.923837	0.809834	8.56631	0.00342441	0.0473867
AT5G52830	WRKY27	WRKY DNA-binding protein 27 [Source:NCBI gene (formerly Entrezgene);Acc:835360]	-1.77318	8.90754	28.3044	-4.92275	56.1329	6.77333e-14	7.65861e-12
AT1G26770	EXPA10	expansin A10 [Source:NCBI gene (formerly Entrezgene);Acc:839218]	-1.78243	0.987839	3.1117	-1.66692	15.0033	0.000107322	0.0026325
AT5G39090	AT5G39090	HXXXD-type acyl-transferase family protein [Source:NCBI gene (formerly Entrezgene);Acc:833901]	-1.7833	2.27206	7.0312	-3.02962	15.8086	7.0082e-05	0.00184171
AT5G66940	AT5G66940	Dof-type zinc finger DNA-binding family protein [Source:NCBI gene (formerly Entrezgene);Acc:836828]	-1.78971	2.71483	8.81585	-2.24872	18.4602	1.73487e-05	0.000529013
AT2G05920	AT2G05920	Subtilase family protein [Source:NCBI gene (formerly Entrezgene);Acc:815145]	-1.79099	38.4679	123.203	-8.08084	82.8888	8.68003e-20	1.70818e-17
AT3G13980	AT3G13980	SKI/DACH domain protein [Source:NCBI gene (formerly Entrezgene);Acc:820612]	-1.79388	0.740236	2.39197	-1.14198	13.8915	0.000193673	0.00434921
AT3G10985	SAG20	senescence associated 20 [Source:NCBI gene (formerly Entrezgene);Acc:2745879]	-1.79577	21.2171	67.3923	-6.02004	59.7432	1.08077e-14	1.346e-12
AT1G64710	AT1G64710	GroES-like zinc-binding alcohol dehydrogenase family protein [Source:NCBI gene (formerly Entrezgene);Acc:842779]	-1.79602	3.51924	11.4244	-3.29213	31.1481	2.39077e-08	1.29756e-06
AT3G18010	WOX1	WUSCHEL related homeobox 1 [Source:NCBI gene (formerly Entrezgene);Acc:821325]	-1.8017	30.4025	100.872	-6.90249	71.0576	3.46942e-17	5.45376e-15
AT3G28570	AT3G28570	P-loop containing nucleoside triphosphate hydrolases superfamily protein [Source:NCBI gene (formerly Entrezgene);Acc:822487]	-1.8061	28.6912	94.1186	-6.68693	86.8932	1.14541e-20	2.46072e-18
AT1G02800	CEL2	cellulase 2 [Source:NCBI gene (formerly Entrezgene);Acc:839385]	-1.81025	24.9345	81.647	-6.67172	72.9039	1.3612e-17	2.24947e-15
AT3G24500	MBF1C	multiprotein bridging factor 1C [Source:NCBI gene (formerly Entrezgene);Acc:822041]	-1.81187	6.14302	20.5124	-3.80311	43.2352	4.85392e-11	3.86216e-09
AT5G21482	CKX7	cytokinin oxidase 7 [Source:NCBI gene (formerly Entrezgene);Acc:832248]	-1.81374	32.9983	108.846	-7.28576	70.6645	4.23444e-17	6.61599e-15
AT3G11020	DREB2B	DRE/CRT-binding protein 2B [Source:NCBI gene (formerly Entrezgene);Acc:820273]	-1.81531	0.824566	2.76177	-1.55789	15.147	9.94567e-05	0.00245829
AT5G39650	DAU2	transmembrane protein, putative (DUF679) [Source:NCBI gene (formerly Entrezgene);Acc:833961]	-1.81962	7.17745	23.8356	-3.84915	52.0653	5.36844e-13	5.51388e-11
AT2G45400	BEN1	NAD(P)-binding Rossmann-fold superfamily protein [Source:NCBI gene (formerly Entrezgene);Acc:819146]	-1.82497	8.97313	29.6705	-4.37167	67.0802	2.60682e-16	3.7755e-14
AT5G12890	AT5G12890	UDP-Glycosyltransferase superfamily protein [Source:NCBI gene (formerly Entrezgene);Acc:831129]	-1.83019	3.71037	12.4694	-3.97272	39.4027	3.44828e-10	2.44221e-08
AT5G25460	DGR2	transmembrane protein, putative (Protein of unknown function, DUF642) [Source:NCBI gene (formerly Entrezgene);Acc:832620]	-1.83806	31.025	103.271	-6.79065	83.2788	7.12611e-20	1.42412e-17
AT2G30040	MAPKKK14	mitogen-activated protein kinase kinase kinase 14 [Source:NCBI gene (formerly Entrezgene);Acc:817555]	-1.84433	0.516072	1.72682	-0.93263	14.1109	0.000172342	0.00393185
AT3G13520	AGP12	arabinogalactan protein 12 [Source:NCBI gene (formerly Entrezgene);Acc:820554]	-1.84673	109.178	358.623	-7.37921	25.1136	5.40516e-07	2.22596e-05
AT2G37210	LOG3	lysine decarboxylase family protein [Source:NCBI gene (formerly Entrezgene);Acc:818298]	-1.85176	44.5193	153.543	-6.81411	46.5283	9.03046e-12	7.76018e-10
AT3G49940	LBD38	LOB domain-containing protein 38 [Source:NCBI gene (formerly Entrezgene);Acc:824156]	-1.86506	4.30443	14.4859	-4.1298	60.4712	7.46644e-15	9.52256e-13
AT5G24420	PGL5	6-phosphogluconolactonase 5 [Source:NCBI gene (formerly Entrezgene);Acc:832513]	-1.87698	24.4597	83.9396	-6.15251	30.7273	2.96964e-08	1.57526e-06
AT5G17850	AT5G17850	Sodium/calcium exchanger family protein [Source:NCBI gene (formerly Entrezgene);Acc:831653]	-1.88145	3.92263	13.5438	-4.28198	58.6045	1.92778e-14	2.32235e-12
AT4G28560	RIC7	ROP-interactive CRIB motif-containing protein 7 [Source:NCBI gene (formerly Entrezgene);Acc:828974]	-1.89331	2.9972	9.84586	-3.13836	11.3771	0.000743553	0.0138203
AT2G25820	ESE2	Integrase-type DNA-binding superfamily protein [Source:NCBI gene (formerly Entrezgene);Acc:817124]	-1.90184	0.782695	2.69136	-0.847421	14.6709	0.000128006	0.0030499
AT4G37400	CYP81F3	cytochrome P450, family 81, subfamily F, polypeptide 3 [Source:NCBI gene (formerly Entrezgene);Acc:829894]	-1.90672	0.842588	2.92095	-1.90245	18.7942	1.45612e-05	0.00044903
AT4G22590	TPPG	Haloacid dehalogenase-like hydrolase (HAD) superfamily protein [Source:NCBI gene (formerly Entrezgene);Acc:828355]	-1.90717	1.63905	5.40156	-2.71617	11.4561	0.000712607	0.0133386
AT1G66140	ZFP4	zinc finger protein 4 [Source:NCBI gene (formerly Entrezgene);Acc:842928]	-1.91336	1.86842	6.50587	-2.54002	24.1423	8.94725e-07	3.57059e-05
AT3G61920	AT3G61920	UvrABC system protein C [Source:NCBI gene (formerly Entrezgene);Acc:825365]	-1.93532	0.368602	1.36928	0.346512	10.9442	0.000938969	0.0167173
AT5G54510	DFL1	Auxin-responsive GH3 family protein [Source:NCBI gene (formerly Entrezgene);Acc:835539]	-1.94662	2.27417	8.18956	-3.71852	34.5955	4.05842e-09	2.45026e-07
AT2G28140	AT2G28140	enabled-like protein (DUF1635) [Source:NCBI gene (formerly Entrezgene);Acc:817360]	-1.94819	3.93092	14.0694	-3.40848	39.2977	3.63872e-10	2.56301e-08
AT3G61111	AT3G61111	Zinc-binding ribosomal protein family protein [Source:NCBI gene (formerly Entrezgene);Acc:6241410]	-1.97246	0.659702	2.48418	0.925771	8.62927	0.00330804	0.0461478
AT1G49620	ICK5	Cyclin-dependent kinase inhibitor family protein [Source:NCBI gene (formerly Entrezgene);Acc:841386]	-1.97604	11.4805	41.9259	-4.45947	80.3885	3.07575e-19	5.83035e-17
AT1G10460	GLP7	germin-like protein 7 [Source:NCBI gene (formerly Entrezgene);Acc:837586]	-1.98071	3.27599	11.9108	-3.33964	33.1307	8.61694e-09	5.01455e-07
AT5G47740	AT5G47740	Adenine nucleotide alpha hydrolases-like superfamily protein [Source:NCBI gene (formerly Entrezgene);Acc:834825]	-2.01265	2.44	9.18632	-2.46389	22.711	1.88291e-06	7.035e-05
AT3G50440	MES10	methylesterase [Source:NCBI gene (formerly Entrezgene);Acc:824208]	-2.01407	1.65591	5.94305	-1.50933	14.3596	0.000151011	0.00351995
AT5G65660	AT5G65660	hydroxyproline-rich glycoprotein family protein [Source:NCBI gene (formerly Entrezgene);Acc:836692]	-2.01506	2.3814	8.86158	-3.04113	30.0854	4.13442e-08	2.10643e-06
AT1G04770	SDI2	Tetratricopeptide repeat (TPR)-like superfamily protein [Source:NCBI gene (formerly Entrezgene);Acc:839418]	-2.02367	21.8015	79.9433	-6.02311	28.7036	8.43446e-08	4.10265e-06	✓
AT2G01150	RHA2B	RING-H2 finger protein 2B [Source:NCBI gene (formerly Entrezgene);Acc:814644]	-2.02892	9.62044	35.5613	-4.30247	49.8914	1.62491e-12	1.58076e-10	✓
AT2G01818	AT2G01818	PLATZ transcription factor family protein [Source:NCBI gene (formerly Entrezgene);Acc:5007863]	-2.0315	7.03784	26.2708	-4.09304	47.9429	4.38813e-12	3.98331e-10
AT1G52030	MBP2	myrosinase-binding protein 2 [Source:NCBI gene (formerly Entrezgene);Acc:841632]	-2.03596	23.0273	86.5054	-7.15152	78.3572	8.59953e-19	1.56124e-16
AT1G55990	AT1G55990	glycine-rich protein [Source:NCBI gene (formerly Entrezgene);Acc:842050]	-2.03646	1.17601	4.57183	0.329324	12.8333	0.000340501	0.00706772
AT5G60720	AT5G60720	electron transporter, putative (Protein of unknown function, DUF547) [Source:NCBI gene (formerly Entrezgene);Acc:836193]	-2.04418	2.13712	7.93744	-3.72827	24.9584	5.85799e-07	2.40476e-05
AT1G04430	AT1G04430	S-adenosyl-L-methionine-dependent methyltransferases superfamily protein [Source:NCBI gene (formerly Entrezgene);Acc:839522]	-2.04733	8.32177	31.5004	-5.79217	83.6033	6.04722e-20	1.22754e-17	✓
AT1G14860	NUDT18	nudix hydrolase homolog 18 [Source:NCBI gene (formerly Entrezgene);Acc:838051]	-2.05345	2.23931	8.73845	-2.87321	31.3784	2.1233e-08	1.16714e-06
AT5G50200	WR3	nitrate transmembrane transporter [Source:NCBI gene (formerly Entrezgene);Acc:835085]	-2.05482	31.2865	125.539	-6.21648	10.3736	0.0012783	0.0215813
AT1G52410	TSA1	TSK-associating protein 1 [Source:NCBI gene (formerly Entrezgene);Acc:841671]	-2.06103	3.4768	13.5201	-4.68164	88.7248	4.53736e-21	9.9977e-19
AT4G36930	SPT	basic helix-loop-helix (bHLH) DNA-binding superfamily protein [Source:NCBI gene (formerly Entrezgene);Acc:829847]	-2.06684	33.2795	130.73	-7.12915	118.023	1.71377e-27	5.66424e-25
AT3G15170	CUC1	NAC (No Apical Meristem) domain transcriptional regulator superfamily protein [Source:NCBI gene (formerly Entrezgene);Acc:820748]	-2.07175	3.57645	13.8551	-3.41732	46.4235	9.52675e-12	8.1056e-10
AT5G42690	AT5G42690	transcription factor, putative (Protein of unknown function, DUF547) [Source:NCBI gene (formerly Entrezgene);Acc:834278]	-2.0762	2.09784	8.19804	-3.49451	49.1244	2.40234e-12	2.2603e-10
AT3G26140	AT3G26140	Cellulase (glycosyl hydrolase family 5) protein [Source:NCBI gene (formerly Entrezgene);Acc:822214]	-2.08522	24.7308	98.7175	-6.88366	84.7162	3.44418e-20	7.10327e-18
AT5G18310	AT5G18310	ubiquitin hydrolase [Source:NCBI gene (formerly Entrezgene);Acc:831949]	-2.09444	18.4321	73.4665	-6.00952	106.002	7.36636e-25	2.04199e-22
AT4G35070	AT4G35070	SBP (S-ribonuclease binding protein) family protein [Source:NCBI gene (formerly Entrezgene);Acc:829659]	-2.0964	12.719	51.9761	-5.70044	36.0415	1.93157e-09	1.2175e-07
AT1G77240	AAE2	AMP-dependent synthetase and ligase family protein [Source:NCBI gene (formerly Entrezgene);Acc:844060]	-2.11577	0.105461	0.452992	0.709481	8.46998	0.00361055	0.0493531
AT2G22420	AT2G22420	Peroxidase superfamily protein [Source:NCBI gene (formerly Entrezgene);Acc:816773]	-2.12727	5.6594	22.6016	-4.29465	72.2151	1.92978e-17	3.12892e-15
AT3G21890	BBX31	B-box type zinc finger family protein [Source:NCBI gene (formerly Entrezgene);Acc:821744]	-2.13696	1.87022	7.81492	-2.37501	24.9198	5.97642e-07	2.44559e-05
AT3G61970	NGA2	AP2/B3-like transcriptional factor family protein [Source:NCBI gene (formerly Entrezgene);Acc:825370]	-2.1378	2.37933	9.90633	-3.66846	59.7713	1.06544e-14	1.33336e-12
AT5G18850	AT5G18850	Low-density receptor-like protein [Source:NCBI gene (formerly Entrezgene);Acc:832003]	-2.1456	5.62709	23.1631	-3.38315	44.0491	3.20245e-11	2.57997e-09
AT3G19184	AT3G19184	AP2/B3-like transcriptional factor family protein [Source:NCBI gene (formerly Entrezgene);Acc:3768753]	-2.15307	2.09418	8.65447	-2.77734	35.8195	2.16468e-09	1.3578e-07
AT5G65310	ATHB5	homeobox protein 5 [Source:NCBI gene (formerly Entrezgene);Acc:836656]	-2.15691	5.03003	20.6139	-4.70067	53.7691	2.25495e-13	2.42219e-11	✓
AT3G42670	CHR38	chromatin remodeling 38 [Source:NCBI gene (formerly Entrezgene);Acc:823287]	-2.16214	3.8856	16.2591	-5.52222	125.887	3.25488e-29	1.2161e-26
AT2G35760	AT2G35760	Uncharacterized protein family (UPF0497) [Source:NCBI gene (formerly Entrezgene);Acc:818148]	-2.17799	15.1252	63.4425	-5.57577	103.184	3.05395e-24	7.87308e-22
AT4G38580	FP6	farnesylated protein 6 [Source:NCBI gene (formerly Entrezgene);Acc:830015]	-2.1798	9.43371	39.2082	-4.39371	73.3032	1.11187e-17	1.8613e-15
AT3G48550	AT3G48550	SHOOT GRAVITROPISM-like protein [Source:NCBI gene (formerly Entrezgene);Acc:824014]	-2.18084	7.48027	30.5159	-3.92705	38.5531	5.32832e-10	3.68142e-08
AT1G28390	AT1G28390	Protein kinase superfamily protein [Source:NCBI gene (formerly Entrezgene);Acc:839736]	-2.19231	2.81249	12.1033	-4.05952	80.1401	3.48776e-19	6.51554e-17
AT3G22930	CML11	calmodulin-like 11 [Source:NCBI gene (formerly Entrezgene);Acc:821865]	-2.19956	10.911	47.312	-4.62743	50.4737	1.2077e-12	1.19748e-10
AT3G14940	PPC3	phosphoenolpyruvate carboxylase 3 [Source:NCBI gene (formerly Entrezgene);Acc:820723]	-2.20393	1.98138	8.52672	-4.34485	98.0675	4.04367e-23	9.8345e-21
AT5G05690	CPD	Cytochrome P450 superfamily protein [Source:NCBI gene (formerly Entrezgene);Acc:830453]	-2.22026	23.9841	103.148	-6.86908	107.266	3.89261e-25	1.10276e-22
AT1G05370	AT1G05370	Sec14p-like phosphatidylinositol transfer family protein [Source:NCBI gene (formerly Entrezgene);Acc:837038]	-2.22346	2.34559	10.191	-3.49093	54.3232	1.70079e-13	1.85789e-11
AT1G52400	BGLU18	beta glucosidase 18 [Source:NCBI gene (formerly Entrezgene);Acc:841670]	-2.22653	22.2271	97.1855	-7.08936	105.233	1.08572e-24	2.9463e-22
AT1G21830	AT1G21830	uncharacterized protein [Source:NCBI gene (formerly Entrezgene);Acc:838785]	-2.2303	22.3844	98.8393	-6.30163	74.1568	7.21538e-18	1.22377e-15
AT4G27560	AT4G27560	UDP-Glycosyltransferase superfamily protein [Source:NCBI gene (formerly Entrezgene);Acc:828865]	-2.23585	40.3129	175.58	-7.67607	77.6081	1.25651e-18	2.2495e-16
AT1G01380	ETC1	Homeodomain-like superfamily protein [Source:NCBI gene (formerly Entrezgene);Acc:838096]	-2.2507	4.47936	19.8088	-3.04313	39.5308	3.2292e-10	2.29336e-08	✓
AT2G44940	AT2G44940	Integrase-type DNA-binding superfamily protein [Source:NCBI gene (formerly Entrezgene);Acc:819103]	-2.25361	16.1912	72.6671	-5.84922	114.705	9.13148e-27	2.83626e-24
AT2G25150	AT2G25150	HXXXD-type acyl-transferase family protein [Source:NCBI gene (formerly Entrezgene);Acc:817053]	-2.25597	0.801275	3.466	-2.34412	27.1356	1.89676e-07	8.59377e-06
AT2G33230	YUC7	YUCCA 7 [Source:NCBI gene (formerly Entrezgene);Acc:817885]	-2.26316	0.951806	4.06506	-1.84994	18.9519	1.34056e-05	0.000418396
AT5G23360	AT5G23360	GRAM domain-containing protein / ABA-responsive protein-like protein [Source:NCBI gene (formerly Entrezgene);Acc:832400]	-2.26334	0.345476	1.58723	0.020251	10.6415	0.00110578	0.0191837
AT3G29370	P1R3	uncharacterized protein [Source:NCBI gene (formerly Entrezgene);Acc:822596]	-2.26485	10.0847	45.5944	-4.38228	70.0306	5.8392e-17	8.96039e-15
AT5G06470	AT5G06470	Glutaredoxin family protein [Source:NCBI gene (formerly Entrezgene);Acc:830535]	-2.27342	0.864902	3.88845	-1.18814	20.4466	6.13196e-06	0.000206373
AT5G50443	AT5G50443	uncharacterized protein [Source:NCBI gene (formerly Entrezgene);Acc:28721260]	-2.27626	6.37885	28.938	-3.58444	42.1482	8.46136e-11	6.55056e-09
AT5G11320	YUC4	Flavin-binding monooxygenase family protein [Source:NCBI gene (formerly Entrezgene);Acc:831003]	-2.28333	1.81707	8.04232	-3.09613	41.2826	1.31739e-10	9.90156e-09
AT2G48020	ZIF2	Major facilitator superfamily protein [Source:NCBI gene (formerly Entrezgene);Acc:819414]	-2.28668	3.32864	15.0778	-4.37144	100.615	1.11732e-23	2.74328e-21	✓
AT1G58420	AT1G58420	Uncharacterized conserved protein UCP031279 [Source:NCBI gene (formerly Entrezgene);Acc:842211]	-2.29904	1.60067	7.34232	-1.99397	28.8059	8.00078e-08	3.92876e-06
AT4G33980	AT4G33980	uncharacterized protein [Source:NCBI gene (formerly Entrezgene);Acc:829544]	-2.30079	1.75185	7.85304	-2.74708	28.7531	8.22175e-08	4.01276e-06
AT5G04470	SIM	cyclin-dependent protein kinase inhibitor [Source:NCBI gene (formerly Entrezgene);Acc:830326]	-2.30538	24.5604	113.254	-5.56574	121.919	2.4041e-28	8.37536e-26	✓
AT1G75540	BBX21	salt tolerance homolog2 [Source:NCBI gene (formerly Entrezgene);Acc:843890]	-2.30921	13.8003	65.3668	-5.99984	46.9283	7.36333e-12	6.4348e-10
AT3G49120	PRXCB	peroxidase CB [Source:NCBI gene (formerly Entrezgene);Acc:824073]	-2.30933	3.2268	14.4358	-3.7894	47.5844	5.26873e-12	4.68372e-10
AT5G18860	NSH3	inosine-uridine preferring nucleoside hydrolase family protein [Source:NCBI gene (formerly Entrezgene);Acc:832004]	-2.31302	2.36374	10.9872	-4.73115	30.4176	3.48348e-08	1.81057e-06
AT4G11610	AT4G11610	C2 calcium/lipid-binding plant phosphoribosyltransferase family protein [Source:NCBI gene (formerly Entrezgene);Acc:826766]	-2.32145	0.689381	3.15085	-2.8136	36.9131	1.23511e-09	7.98022e-08
AT5G11950	LOG8	Putative lysine decarboxylase family protein [Source:NCBI gene (formerly Entrezgene);Acc:831068]	-2.32588	9.75867	45.9582	-4.91573	110.556	7.4018e-26	2.16839e-23
AT5G65590	AT5G65590	Dof-type zinc finger DNA-binding family protein [Source:NCBI gene (formerly Entrezgene);Acc:836685]	-2.32951	1.36519	6.38514	-2.57138	36.9173	1.23246e-09	7.98022e-08
AT1G16440	RSH3	root hair specific 3 [Source:NCBI gene (formerly Entrezgene);Acc:838214]	-2.34597	0.595666	2.7884	-1.48143	23.2536	1.41985e-06	5.40675e-05
AT5G48180	NSP5	nitrile specifier protein 5 [Source:NCBI gene (formerly Entrezgene);Acc:834871]	-2.34709	11.6117	54.526	-5.90355	12.2924	0.000454806	0.00911734
AT3G05880	RCI2A	Low temperature and salt responsive protein family [Source:NCBI gene (formerly Entrezgene);Acc:819757]	-2.34742	98.3057	463.525	-7.80143	37.251	1.03859e-09	6.81296e-08
AT4G37050	PLP4	PATATIN-like protein 4 [Source:NCBI gene (formerly Entrezgene);Acc:829859]	-2.34771	1.83158	8.5797	-3.04819	39.6156	3.09209e-10	2.20815e-08
AT1G49130	BBX17	B-box type zinc finger protein with CCT domain-containing protein [Source:NCBI gene (formerly Entrezgene);Acc:841336]	-2.35631	0.710687	3.30704	-2.0214	23.62	1.17363e-06	4.57733e-05
AT5G09805	IDL3	inflorescence deficient in abscission (IDA)-like 3 [Source:NCBI gene (formerly Entrezgene);Acc:28721130]	-2.3603	35.2318	166.682	-5.99369	117.818	1.90031e-27	6.20126e-25
AT5G07230	AT5G07230	Bifunctional inhibitor/lipid-transfer protein/seed storage 2S albumin superfamily protein [Source:NCBI gene (formerly Entrezgene);Acc:830614]	-2.36747	2.29283	10.7158	-1.39763	22.8963	1.7098e-06	6.43482e-05
AT3G07990	SCPL27	serine carboxypeptidase-like 27 [Source:NCBI gene (formerly Entrezgene);Acc:819990]	-2.38841	6.26478	30.6141	-5.13038	125.951	3.1515e-29	1.19479e-26
AT4G23493	AT4G23493	uncharacterized protein [Source:NCBI gene (formerly Entrezgene);Acc:828448]	-2.39296	0.899198	4.25899	-0.718678	17.1885	3.38471e-05	0.000957196
AT3G13850	LBD22		-2.39302	0.756858	3.71857	-1.30008	26.4576	2.69382e-07	1.18916e-05
AT2G27880	2005-08-01	Argonaute family protein [Source:NCBI gene (formerly Entrezgene);Acc:817334]	-2.39448	8.34077	40.6232	-6.53222	146.694	9.15538e-34	4.72051e-31
AT1G55210	AT1G55210	Disease resistance-responsive (dirigent-like protein) family protein [Source:NCBI gene (formerly Entrezgene);Acc:841964]	-2.40053	238.992	1160.66	-9.13217	104.719	1.40728e-24	3.77914e-22
AT5G22310	AT5G22310	trichohyalin-like protein [Source:NCBI gene (formerly Entrezgene);Acc:832291]	-2.4059	2.73047	13.8551	-4.22254	47.9456	4.38204e-12	3.98331e-10
AT4G28330	AT4G28330	pyrroline-5-carboxylate reductase [Source:NCBI gene (formerly Entrezgene);Acc:828948]	-2.41197	6.63862	32.2999	-4.24172	69.7605	6.69602e-17	1.01543e-14
AT5G01210	AT5G01210	HXXXD-type acyl-transferase family protein [Source:NCBI gene (formerly Entrezgene);Acc:831901]	-2.42343	15.386	77.5422	-6.4603	129.919	4.26872e-30	1.74679e-27	✓
AT4G33560	AT4G33560	Wound-responsive family protein [Source:NCBI gene (formerly Entrezgene);Acc:829495]	-2.4479	5.12049	24.9266	-3.31685	35.1041	3.12546e-09	1.90483e-07
AT3G57920	SPL15	squamosa promoter binding protein-like 15 [Source:NCBI gene (formerly Entrezgene);Acc:824961]	-2.46968	9.61606	50.3399	-5.47134	142.159	8.97506e-33	4.3656e-30
AT2G18280	TLP2	tubby like protein 2 [Source:NCBI gene (formerly Entrezgene);Acc:816344]	-2.48771	6.6862	35.1108	-5.40436	125.536	3.88485e-29	1.43073e-26
AT2G28260	CNGC15	cyclic nucleotide-gated channel 15 [Source:NCBI gene (formerly Entrezgene);Acc:817372]	-2.48989	2.63028	14.1437	-4.5099	18.032	2.1722e-05	0.000648794
AT1G05810	RABA5E	Rab GTPase-like A5A protein [Source:NCBI gene (formerly Entrezgene);Acc:837091]	-2.49253	12.5756	64.8972	-5.07633	112.69	2.52331e-26	7.56407e-24
AT4G37390	BRU6	Auxin-responsive GH3 family protein [Source:NCBI gene (formerly Entrezgene);Acc:829893]	-2.50147	1.24262	6.63112	-3.20446	49.3344	2.15846e-12	2.03828e-10
AT1G35730	PUM9	pumilio 9 [Source:NCBI gene (formerly Entrezgene);Acc:840477]	-2.50512	0.766343	4.05843	-2.39041	39.9386	2.62069e-10	1.88194e-08
AT5G16720	AT5G16720	caldesmon-like protein (Protein of unknown function, DUF593) [Source:NCBI gene (formerly Entrezgene);Acc:831534]	-2.53789	3.35959	17.8467	-4.78488	59.3636	1.31072e-14	1.61677e-12
AT5G44460	CML43	calmodulin like 43 [Source:NCBI gene (formerly Entrezgene);Acc:834473]	-2.54738	0.773797	4.06546	-1.24483	23.6128	1.17804e-06	4.58759e-05
AT5G66080	AT5G66080	Protein phosphatase 2C family protein [Source:NCBI gene (formerly Entrezgene);Acc:836740]	-2.56021	2.95402	16.3424	-4.03393	81.9726	1.37987e-19	2.69493e-17
AT4G34138	UGT73B1	UDP-glucosyl transferase 73B1 [Source:NCBI gene (formerly Entrezgene);Acc:829561]	-2.59135	0.602503	3.33446	-2.15428	37.4964	9.15819e-10	6.14839e-08
AT2G32030	AT2G32030	Acyl-CoA N-acyltransferases (NAT) superfamily protein [Source:NCBI gene (formerly Entrezgene);Acc:817763]	-2.59174	0.178259	1.01366	0.551516	19.273	1.13296e-05	0.000359701
AT5G14000	NAC084	NAC domain containing protein 84 [Source:NCBI gene (formerly Entrezgene);Acc:831248]	-2.60031	2.94654	16.7566	-3.89735	93.7761	3.53312e-22	8.13248e-20
AT1G05835	AT1G05835	PHD finger protein [Source:NCBI gene (formerly Entrezgene);Acc:5007665]	-2.60477	238.161	1348.9	-8.50959	109.977	9.91407e-26	2.87174e-23
AT5G27810	AT5G27810	MADS-box transcription factor family protein [Source:NCBI gene (formerly Entrezgene);Acc:832843]	-2.6097	1.36726	7.6712	-1.6589	31.7319	1.76994e-08	9.8551e-07
AT3G12820	MYB10	myb domain protein 10 [Source:NCBI gene (formerly Entrezgene);Acc:820464]	-2.61435	9.88453	56.1525	-4.87778	134.912	3.4511e-31	1.53395e-28
AT3G14990	DJ1A	Class I glutamine amidotransferase-like superfamily protein [Source:NCBI gene (formerly Entrezgene);Acc:820728]	-2.62725	4.59129	26.4115	-4.56986	104.314	1.72706e-24	4.54322e-22
AT1G44830	AT1G44830	Integrase-type DNA-binding superfamily protein [Source:NCBI gene (formerly Entrezgene);Acc:841047]	-2.67372	1.95378	11.5647	-2.41762	41.8019	1.01006e-10	7.70391e-09
AT4G37990	ELI3-2	cinnamyl alcohol dehydrogenase 8 [Source:NCBI gene (formerly Entrezgene);Acc:829955]	-2.69775	1.22626	7.15016	-3.08368	47.8956	4.49539e-12	4.05213e-10
AT2G24540	AFR	Galactose oxidase/kelch repeat superfamily protein [Source:NCBI gene (formerly Entrezgene);Acc:816990]	-2.70552	0.806696	4.86826	-1.83897	37.0189	1.16989e-09	7.59693e-08	✓
AT1G12070	AT1G12070	Immunoglobulin E-set superfamily protein [Source:NCBI gene (formerly Entrezgene);Acc:837759]	-2.71547	1.17263	7.31621	-2.29139	39.6974	2.96526e-10	2.12346e-08
AT4G29770	AT4G29770	target of trans acting-siR480/255 protein [Source:NCBI gene (formerly Entrezgene);Acc:829099]	-2.74316	2.91022	17.6129	-3.50132	61.2083	5.13445e-15	6.71909e-13
AT1G10470	ARR4	response regulator 4 [Source:NCBI gene (formerly Entrezgene);Acc:837587]	-2.74459	49.9986	313.589	-7.78942	181.244	2.59276e-41	2.08879e-38
AT4G03443	AT4G03443	uncharacterized protein [Source:NCBI gene (formerly Entrezgene);Acc:7922463]	-2.76328	3.10166	20.5169	-1.07495	18.0776	2.12078e-05	0.000636481
AT2G44740	CYCP4;1	cyclin p4;1 [Source:NCBI gene (formerly Entrezgene);Acc:819082]	-2.77302	13.1372	83.1178	-5.77685	177.262	1.91973e-40	1.49972e-37	✓
AT1G70940	PIN3	Auxin efflux carrier family protein [Source:NCBI gene (formerly Entrezgene);Acc:843432]	-2.78039	2.27984	14.6152	-4.6805	149.805	1.91228e-34	1.12042e-31
AT3G01750	AT3G01750	Ankyrin repeat family protein [Source:NCBI gene (formerly Entrezgene);Acc:821087]	-2.78383	0.634326	3.85208	-2.70132	29.1842	6.58142e-08	3.27546e-06
AT4G23010	UTR2	UDP-galactose transporter 2 [Source:NCBI gene (formerly Entrezgene);Acc:828400]	-2.78667	2.35557	15.3886	-3.85709	95.2982	1.63761e-22	3.87316e-20	✓
AT1G68780	AT1G68780	RNI-like superfamily protein [Source:NCBI gene (formerly Entrezgene);Acc:843209]	-2.80383	6.15286	39.4567	-5.71671	134.51	4.22692e-31	1.81617e-28	✓
AT4G16690	MES16	methyl esterase 16 [Source:NCBI gene (formerly Entrezgene);Acc:827371]	-2.83531	7.19551	46.2111	-5.30578	30.2857	3.72874e-08	1.92254e-06
AT5G62920	ARR6	response regulator 6 [Source:NCBI gene (formerly Entrezgene);Acc:836412]	-2.84853	3.63764	24.6147	-4.39291	148.573	3.55547e-34	1.95021e-31
AT4G22490	AT4G22490	Bifunctional inhibitor/lipid-transfer protein/seed storage 2S albumin superfamily protein [Source:NCBI gene (formerly Entrezgene);Acc:828344]	-2.85129	2.27716	14.3844	-2.532	14.6127	0.000132023	0.00312442
AT5G02540	AT5G02540	NAD(P)-binding Rossmann-fold superfamily protein [Source:NCBI gene (formerly Entrezgene);Acc:831913]	-2.86724	3.3996	23.262	-4.27925	141.651	1.15903e-32	5.53331e-30
AT1G49005	CLE11	CLAVATA3/ESR-RELATED 11 [Source:NCBI gene (formerly Entrezgene);Acc:841323]	-2.88873	0.771497	5.39128	-1.00665	32.9814	9.30434e-09	5.37816e-07
AT5G55170	SUMO3	small ubiquitin-like modifier 3 [Source:NCBI gene (formerly Entrezgene);Acc:835610]	-2.89395	1.02703	7.42561	-1.27068	28.9418	7.45867e-08	3.67657e-06
AT1G01390	AT1G01390	UDP-Glycosyltransferase superfamily protein [Source:NCBI gene (formerly Entrezgene);Acc:837790]	-2.89564	0.496129	3.54747	-1.98093	40.1284	2.37806e-10	1.71247e-08
AT3G06035	AT3G06035	Glycoprotein membrane GPI-anchored [Source:NCBI gene (formerly Entrezgene);Acc:819776]	-2.93146	31.0576	216.749	-6.98352	148.479	3.72665e-34	2.00152e-31	✓
AT1G78110	AT1G78110	nucleolar GTP-binding protein [Source:NCBI gene (formerly Entrezgene);Acc:844147]	-2.94349	2.44895	17.9165	-4.17974	126.769	2.08735e-29	8.1533e-27
AT2G20835	AT2G20835	uncharacterized protein [Source:NCBI gene (formerly Entrezgene);Acc:816616]	-2.95791	12.209	87.4006	-3.87306	102.477	4.36333e-24	1.11373e-21
AT3G49580	LSU1	response to low sulfur 1 [Source:NCBI gene (formerly Entrezgene);Acc:824120]	-2.96858	1.32054	10.1228	-1.45212	32.4991	1.19248e-08	6.80134e-07
AT5G10170	MIPS3	myo-inositol-1-phosphate synthase 3 [Source:NCBI gene (formerly Entrezgene);Acc:830881]	-2.97354	12.9798	92.8757	-6.77978	65.4785	5.87524e-16	8.23172e-14
AT5G24800	BZIP9	basic leucine zipper 9 [Source:NCBI gene (formerly Entrezgene);Acc:832549]	-2.97864	1.56988	11.3697	-2.65104	52.3188	4.71846e-13	4.88522e-11
AT4G06744	AT4G06744	Leucine-rich repeat (LRR) family protein [Source:NCBI gene (formerly Entrezgene);Acc:826147]	-2.99714	1.80668	13.1449	-3.93386	94.3799	2.6042e-22	6.1033e-20
AT1G43800	FTM1	Plant stearoyl-acyl-carrier-protein desaturase family protein [Source:NCBI gene (formerly Entrezgene);Acc:840977]	-3.01283	3.02698	21.8077	-4.2473	13.3562	0.000257564	0.00557983
AT2G34020	AT2G34020	Calcium-binding EF-hand family protein [Source:NCBI gene (formerly Entrezgene);Acc:817963]	-3.0392	0.992748	7.40591	-3.36417	63.0001	2.06701e-15	2.78992e-13
AT3G59030	TT12	MATE efflux family protein [Source:NCBI gene (formerly Entrezgene);Acc:825072]	-3.07819	1.07902	8.52866	-3.15121	72.607	1.58219e-17	2.59802e-15
AT4G16233	AT4G16233	GDSL-like lipase/acylhydrolase superfamily protein [Source:NCBI gene (formerly Entrezgene);Acc:28720133]	-3.08089	0.22993	1.90779	0.690722	22.4604	2.14515e-06	7.95713e-05
AT4G34680	GATA3	GATA transcription factor 3 [Source:NCBI gene (formerly Entrezgene);Acc:829620]	-3.09933	6.74061	53.2886	-5.53618	167.85	2.18208e-38	1.48037e-35	✓
AT2G39420	AT2G39420	alpha/beta-Hydrolases superfamily protein [Source:NCBI gene (formerly Entrezgene);Acc:818527]	-3.10237	1.51182	12.0936	-3.38697	66.6814	3.19136e-16	4.57074e-14
AT2G01500	PFS2	Homeodomain-like superfamily protein [Source:NCBI gene (formerly Entrezgene);Acc:814678]	-3.14788	7.80724	63.7931	-5.62491	196.596	1.15549e-44	1.14571e-41
AT4G38000	DOF4.7	DNA binding with one finger 4.7 [Source:NCBI gene (formerly Entrezgene);Acc:829956]	-3.19443	70.9431	612.418	-8.27485	162.962	2.5499e-37	1.64341e-34
AT1G15085	AT1G15085	uncharacterized protein [Source:NCBI gene (formerly Entrezgene);Acc:28717241]	-3.20714	41.6974	365.05	-3.34242	40.7113	1.76466e-10	1.2998e-08
AT3G25130	AT3G25130	acidic leucine-rich nuclear phosphoprotein 32 family B protein [Source:NCBI gene (formerly Entrezgene);Acc:822104]	-3.22612	6.94522	59.6664	-5.95603	195.106	2.44233e-44	2.33197e-41
AT2G18260	SYP112	syntaxin of plants 112 [Source:NCBI gene (formerly Entrezgene);Acc:816342]	-3.22852	2.07863	18.8623	-3.7205	16.9208	3.89729e-05	0.00108384
AT3G53250	AT3G53250	SAUR-like auxin-responsive protein family [Source:NCBI gene (formerly Entrezgene);Acc:28719402]	-3.24395	0.442103	3.9932	-0.59927	30.7648	2.91267e-08	1.55142e-06
AT2G32990	GH9B8	glycosyl hydrolase 9B8 [Source:NCBI gene (formerly Entrezgene);Acc:817861]	-3.25978	1.68369	14.4307	-4.13439	61.5353	4.34885e-15	5.7494e-13
AT4G14130	XTH15	xyloglucan endotransglucosylase/hydrolase 15 [Source:NCBI gene (formerly Entrezgene);Acc:827051]	-3.26208	235.741	2111.36	-10.4388	213.601	2.25014e-48	2.52212e-45
AT1G23995	AT1G23995	transcription factor [Source:NCBI gene (formerly Entrezgene);Acc:28717264]	-3.27318	0.940476	8.76966	0.47798	27.4375	1.62256e-07	7.443e-06
AT3G49570	LSU3	response to low sulfur 3 [Source:NCBI gene (formerly Entrezgene);Acc:824119]	-3.28555	6.90298	63.0885	-4.47161	21.9938	2.73533e-06	9.96001e-05
AT2G43610	AT2G43610	Chitinase family protein [Source:NCBI gene (formerly Entrezgene);Acc:818963]	-3.2883	1.55075	13.6157	-3.27046	13.7297	0.000211092	0.00468326
AT4G31380	FLP1	flowering-promoting factor-like protein [Source:NCBI gene (formerly Entrezgene);Acc:28720195]	-3.29055	0.674174	6.38404	0.335697	26.0038	3.40754e-07	1.47889e-05
AT5G57500	AT5G57500	Galactosyltransferase family protein [Source:NCBI gene (formerly Entrezgene);Acc:835854]	-3.31129	1.16498	10.8039	-3.06409	78.4881	8.04833e-19	1.47153e-16
AT5G44410	AT5G44410	FAD-binding Berberine family protein [Source:NCBI gene (formerly Entrezgene);Acc:834467]	-3.32787	0.778224	7.27036	-3.05835	87.6541	7.7961e-21	1.70325e-18
AT1G04580	AO4	aldehyde oxidase 4 [Source:NCBI gene (formerly Entrezgene);Acc:839488]	-3.3371	0.902416	8.21222	-4.57814	37.3601	9.82103e-10	6.51839e-08	✓
AT5G02380	MT2B	metallothionein 2B [Source:NCBI gene (formerly Entrezgene);Acc:831816]	-3.36911	2200.73	21273.7	-12.2903	248.13	6.63805e-56	8.55645e-53
AT3G42725	AT3G42725	Putative membrane lipoprotein [Source:NCBI gene (formerly Entrezgene);Acc:823305]	-3.38282	1.29992	12.7749	-2.47901	64.7241	8.61542e-16	1.19412e-13
AT3G14370	WAG2	Protein kinase superfamily protein [Source:NCBI gene (formerly Entrezgene);Acc:820658]	-3.39523	2.6983	26.902	-4.79793	80.6686	2.66935e-19	5.09747e-17
AT1G33170	AT1G33170	S-adenosyl-L-methionine-dependent methyltransferases superfamily protein [Source:NCBI gene (formerly Entrezgene);Acc:840213]	-3.39754	2.92246	29.2874	-5.38645	214.815	1.22288e-48	1.43299e-45
AT5G18000	VDD	VERDANDI [Source:NCBI gene (formerly Entrezgene);Acc:831667]	-3.48271	7.67216	77.8834	-5.59906	131.677	1.76079e-30	7.32147e-28
AT5G44440	AT5G44440	FAD-binding Berberine family protein [Source:NCBI gene (formerly Entrezgene);Acc:834471]	-3.52664	2.68855	28.1809	-4.94983	21.4052	3.71767e-06	0.000132378
AT3G23050	IAA7	indole-3-acetic acid 7 [Source:NCBI gene (formerly Entrezgene);Acc:821879]	-3.5548	2.47557	25.4814	-4.2626	17.3228	3.15375e-05	0.00090438
AT5G48850	SDI1	Tetratricopeptide repeat (TPR)-like superfamily protein [Source:NCBI gene (formerly Entrezgene);Acc:834943]	-3.59621	3.8412	43.5093	-4.82296	18.0908	2.10618e-05	0.000633575	✓
AT5G38320	AT5G38320	uncharacterized protein [Source:NCBI gene (formerly Entrezgene);Acc:833814]	-3.64638	0.254824	3.0062	-0.452884	40.8555	1.63911e-10	1.21078e-08
AT1G15760	AT1G15760	Sterile alpha motif (SAM) domain-containing protein [Source:NCBI gene (formerly Entrezgene);Acc:838145]	-3.66061	10.3031	122.211	-6.04953	146.498	1.01028e-33	5.10688e-31	✓
AT1G70560	TAA1	uncharacterized protein [Source:NCBI gene (formerly Entrezgene);Acc:843393]	-3.69755	9.5264	115.169	-6.63262	250.731	1.79904e-56	2.44102e-53
AT2G37870	AT2G37870	Bifunctional inhibitor/lipid-transfer protein/seed storage 2S albumin superfamily protein [Source:NCBI gene (formerly Entrezgene);Acc:818363]	-3.8047	0.842669	11.0852	-1.64149	60.3841	7.80427e-15	9.86246e-13
AT5G65300	AT5G65300	uncharacterized protein [Source:NCBI gene (formerly Entrezgene);Acc:836655]	-3.83164	9.51145	125.385	-5.92968	318.652	2.84833e-71	6.11916e-68
AT4G29690	AT4G29690	Alkaline-phosphatase-like family protein [Source:NCBI gene (formerly Entrezgene);Acc:829090]	-3.83809	0.872928	11.4619	-3.45598	49.8374	1.67031e-12	1.61882e-10
AT4G31610	REM1	Transcriptional factor B3 family protein [Source:NCBI gene (formerly Entrezgene);Acc:829288]	-3.84321	5.52452	72.7406	-6.40628	250.903	1.65006e-56	2.36326e-53
AT1G67050	AT1G67050	membrane-associated kinase regulator [Source:NCBI gene (formerly Entrezgene);Acc:843025]	-3.88404	1.30316	17.7121	-3.65615	157.836	3.3606e-36	2.06277e-33
AT2G27360	AT2G27360	GDSL-like Lipase/Acylhydrolase superfamily protein [Source:NCBI gene (formerly Entrezgene);Acc:817279]	-3.89492	1.15379	16.0071	-3.85971	173.557	1.23684e-39	9.1102e-37
AT3G45600	TET3	tetraspanin3 [Source:NCBI gene (formerly Entrezgene);Acc:823702]	-3.90923	3.76776	54.7253	-5.0452	13.7855	0.000204916	0.00455801
AT4G22160	AT4G22160	uncharacterized protein [Source:NCBI gene (formerly Entrezgene);Acc:828305]	-3.94357	7.50539	104.427	-5.48388	115.068	7.60548e-27	2.39109e-24
AT1G01030	NGA3	AP2/B3-like transcriptional factor family protein [Source:NCBI gene (formerly Entrezgene);Acc:839321]	-3.99774	4.02436	60.0726	-6.01489	323.639	2.33495e-72	6.0195e-69
AT2G36570	PXC1	Leucine-rich repeat protein kinase family protein [Source:NCBI gene (formerly Entrezgene);Acc:818230]	-4.0019	5.76459	85.5906	-7.01675	318.748	2.71454e-71	6.11916e-68	✓
AT5G11130	AT5G11130	Exostosin family protein [Source:NCBI gene (formerly Entrezgene);Acc:830981]	-4.11656	2.75743	43.1483	-4.79127	57.3831	3.58684e-14	4.16526e-12
AT1G53708	RTFL9	ROTUNDIFOLIA like 9 [Source:NCBI gene (formerly Entrezgene);Acc:5007802]	-4.13319	0.253747	4.50717	-0.315769	38.4857	5.51552e-10	3.79174e-08
AT1G18400	BEE1	BR enhanced expression 1 [Source:NCBI gene (formerly Entrezgene);Acc:838421]	-4.13603	5.14175	83.5731	-5.63696	347.04	1.86909e-77	6.02315e-74
AT1G15580	IAA5	indole-3-acetic acid inducible 5 [Source:NCBI gene (formerly Entrezgene);Acc:838128]	-4.24456	0.509534	9.22714	-1.74634	64.5097	9.6059e-16	1.32428e-13
AT1G77690	LAX3	uncharacterized protein [Source:NCBI gene (formerly Entrezgene);Acc:844105]	-4.27193	2.67678	46.823	-5.97134	172.074	2.60691e-39	1.86684e-36
AT5G35735	AT5G35735	Auxin-responsive family protein [Source:NCBI gene (formerly Entrezgene);Acc:833550]	-4.28382	0.679721	12.5056	-3.56992	182.339	1.49518e-41	1.28486e-38
AT1G74458	AT1G74458	uncharacterized protein [Source:NCBI gene (formerly Entrezgene);Acc:5007848]	-4.30519	0.282268	5.24638	-1.14167	56.7385	4.97801e-14	5.67846e-12
AT3G60970	ABCC15	multidrug resistance-associated protein 15 [Source:NCBI gene (formerly Entrezgene);Acc:825269]	-4.34398	0.290948	5.54193	-3.54914	181.424	2.36866e-41	1.96981e-38
AT1G72260	THI2.1	thionin 2.1 [Source:NCBI gene (formerly Entrezgene);Acc:843558]	-4.39043	7.14661	141.18	-6.04677	313.546	3.68793e-70	6.79106e-67
AT5G49280	AT5G49280	hydroxyproline-rich glycoprotein family protein [Source:NCBI gene (formerly Entrezgene);Acc:834988]	-4.40702	1.43013	28.1491	-4.38984	297.77	1.00847e-66	1.73323e-63
AT2G38530	LTP2	lipid transfer protein 2 [Source:NCBI gene (formerly Entrezgene);Acc:818435]	-4.46734	71.6045	1518.9	-9.73519	111.145	5.49887e-26	1.62944e-23	✓
AT1G53480	MRD1	mto 1 responding down 1 [Source:NCBI gene (formerly Entrezgene);Acc:841783]	-4.47735	2.63738	54.3934	-4.96285	341.887	2.47653e-76	7.09388e-73
AT2G26560	PLA2A	phospholipase A 2A [Source:NCBI gene (formerly Entrezgene);Acc:817197]	-4.5307	1.13897	24.1231	-4.43201	186.793	1.59366e-42	1.46731e-39
AT4G33600	AT4G33600	uncharacterized protein [Source:NCBI gene (formerly Entrezgene);Acc:829500]	-4.6613	1.13124	27.1799	-4.45723	295.229	3.6076e-66	5.81274e-63
AT3G54260	TBL36	TRICHOME BIREFRINGENCE-LIKE 36 [Source:NCBI gene (formerly Entrezgene);Acc:824593]	-4.68612	6.58364	159.184	-6.97749	316.16	9.93917e-71	1.97101e-67	✓
AT4G00460	ROPGEF3	RHO guanyl-nucleotide exchange factor 3 [Source:NCBI gene (formerly Entrezgene);Acc:827967]	-4.79364	2.83174	73.7375	-6.15693	415.404	2.44193e-92	1.04922e-88	✓
AT3G56810	AT3G56810	uncharacterized protein [Source:NCBI gene (formerly Entrezgene);Acc:824848]	-4.84288	1.35735	35.6722	-4.66342	175.931	3.74961e-40	2.84309e-37
AT5G51210	OLEO3	oleosin3 [Source:NCBI gene (formerly Entrezgene);Acc:835196]	-4.88012	1.00353	25.8676	-3.17006	30.9002	2.71647e-08	1.45594e-06
AT1G68620	AT1G68620	alpha/beta-Hydrolases superfamily protein [Source:NCBI gene (formerly Entrezgene);Acc:843192]	-4.92228	0.570065	16.1161	-3.70794	205.974	1.03802e-46	1.115e-43
AT3G60700	AT3G60700		-5.00298	0.397304	12.2224	-2.55104	90.8557	1.54541e-21	3.49479e-19
AT2G47560	AT2G47560	RING/U-box superfamily protein [Source:NCBI gene (formerly Entrezgene);Acc:819369]	-5.05918	1.05392	32.8317	-4.0084	113.297	1.85718e-26	5.63272e-24
AT3G30720	QQS	qua-quine starch [Source:NCBI gene (formerly Entrezgene);Acc:822807]	-5.42705	1.19997	49.4439	-3.73815	162.522	3.18151e-37	2.00047e-34
AT3G24225	CLE19	CLAVATA3/ESR-RELATED 19 [Source:NCBI gene (formerly Entrezgene);Acc:822009]	-5.53586	3.00297	128.664	-5.64295	478.203	5.25781e-106	2.71092e-102	✓
AT1G08165	AT1G08165	uncharacterized protein [Source:NCBI gene (formerly Entrezgene);Acc:6241460]	-5.6852	0.436442	21.3738	-2.88055	142.862	6.30172e-33	3.1242e-30
AT2G47780	AT2G47780	Rubber elongation factor protein (REF) [Source:NCBI gene (formerly Entrezgene);Acc:819390]	-5.8505	6.97129	373.674	-7.31145	627.536	1.71662e-138	2.21272e-134
AT3G23030	IAA2	indole-3-acetic acid inducible 2 [Source:NCBI gene (formerly Entrezgene);Acc:821877]	-5.89368	0.855016	48.5823	-4.66615	371.194	1.02879e-82	3.7889e-79
AT4G14560	IAA1	indole-3-acetic acid inducible [Source:NCBI gene (formerly Entrezgene);Acc:827103]	-6.16677	2.69799	177.66	-6.29408	79.6128	4.55469e-19	8.44747e-17
AT1G72290	AT1G72290	Kunitz family trypsin and protease inhibitor protein [Source:NCBI gene (formerly Entrezgene);Acc:843561]	-6.29192	0.166186	13.019	-2.75467	56.0989	6.8915e-14	7.75821e-12
AT1G35720	ANN1	annexin 1 [Source:NCBI gene (formerly Entrezgene);Acc:840476]	-7.17409	2.05109	271.643	-7.58306	545.224	1.37733e-120	8.87692e-117	✓
AT5G35927	AT5G35927	uncharacterized protein [Source:NCBI gene (formerly Entrezgene);Acc:28721217]	-7.77209	0	6.8026	1.07389	47.9834	4.29837e-12	3.92951e-10
AT3G62820	AT3G62820	Plant invertase/pectin methylesterase inhibitor superfamily protein [Source:NCBI gene (formerly Entrezgene);Acc:825457]	-10.1684	0.272361	289.278	-7.4087	897.43	3.55274e-197	9.15897e-193	✓
AT4G14010	RALFL32	ralf-like 32 [Source:NCBI gene (formerly Entrezgene);Acc:827037]	-11.7658	0	16.1231	-2.68144	31.2549	2.2628e-08	1.23591e-06	✓

## Sheet: GO Analysis
	Supplementary Table S2. GO enrichment analysis data for down-regulated-spt-12 genes
		Arabidopsis thaliana (REF)	Text Box Input
	GO biological process complete	#	#	expected	Fold Enrichment	+/-	raw P value	FDR
	Gene expression	1502	0	10.08	< 0.01	-	5.59e-05	0.0132
	Cellular response to sulfur starvation	7	3	0.05	63.89	+	3.37e-05	0.00957
	Flavonoid biosynthetic process	88	5	0.59	8.47	+	0.000402	0.0466
	Flavonoid metabolic process	164	7	1.1	6.36	+	0.000156	0.0285
	Floral whorl development	221	8	1.48	5.4	+	0.000158	0.0281
	Flower development	542	17	3.64	4.68	+	2.33e-07	0.000265
	Response to auxin	418	13	2.8	4.64	+	7.04e-06	0.00307
	Reproductive shoot system development	577	17	3.87	4.39	+	5.43e-07	0.000342
	Regulation of hormone levels	311	9	2.09	4.31	+	0.000313	0.0423
	Glycosyl compound metabolic process	317	9	2.13	4.23	+	0.000359	0.0462
	Response to red or far red light	410	11	2.75	4	+	0.00013	0.0246
	Response to fatty acid	709	14	4.76	2.94	+	0.00037	0.0457
	Response to wounding	943	18	6.33	2.85	+	8.16e-05	0.0165
	Plant organ morphogenesis	952	17	6.39	2.66	+	0.000279	0.0406
	Anatomical structure morphogenesis	1730	28	11.6	2.41	+	2.12e-05	0.00708
	Cell differentiation	1338	21	8.98	2.34	+	0.000391	0.0462
	Response to hormone	2722	42	18.26	2.3	+	3.44e-07	0.000326
	Response to endogenous stimulus	2753	42	18.47	2.27	+	4.24e-07	0.000301
	Plant organ development	2236	34	15	2.27	+	8.75e-06	0.00355
	Reproductive structure development	2065	30	13.85	2.17	+	6.4e-05	0.0145
	Reproductive system development	2067	30	13.87	2.16	+	6.49e-05	0.0142
	Post-embryonic development	2359	34	15.82	2.15	+	2.88e-05	0.00859
	Organic acid metabolic process	2175	30	14.59	2.06	+	0.000172	0.0295
	Tissue development	2035	28	13.65	2.05	+	0.000327	0.0431
	Developmental process involved in reproduction	2329	32	15.62	2.05	+	9.92e-05	0.0194
	Oxoacid metabolic process	2055	28	13.78	2.03	+	0.000361	0.0455
	Response to light stimulus	2202	30	14.77	2.03	+	0.0002	0.0325
	Response to organic substance	4566	61	30.63	1.99	+	4.8e-08	9.08e-05
	Response to chemical	5314	70	35.65	1.96	+	5.49e-09	1.56e-05
	Response to abiotic stimulus	4740	62	31.8	1.95	+	7.8e-08	0.000111
	Response to external stimulus	3199	41	21.46	1.91	+	4.49e-05	0.0116
	Defense response	2619	33	17.57	1.88	+	0.00039	0.0471
	System development	4006	50	26.87	1.86	+	1.33e-05	0.00503
	Regulation of biosynthetic process	3065	38	20.56	1.85	+	0.000227	0.0348
	Regulation of cellular biosynthetic process	2905	36	19.49	1.85	+	0.000281	0.0399
	Response to stress	5760	69	38.64	1.79	+	4e-07	0.000324
	Response to oxygen-containing compound	3436	41	23.05	1.78	+	0.0003	0.0415
	Anatomical structure development	5760	68	38.64	1.76	+	7.16e-07	0.000406
	Developmental process	6156	71	41.29	1.72	+	8.47e-07	0.000437
	Multicellular organism development	4702	54	31.54	1.71	+	4.81e-05	0.0119
	Response to stimulus	9761	111	65.48	1.7	+	1.23e-11	6.96e-08
	Multicellular organismal process	5047	55	33.86	1.62	+	0.000175	0.0292
	Biological regulation	8670	86	58.16	1.48	+	2.17e-05	0.00685
	Regulation of biological process	8247	79	55.32	1.43	+	0.000262	0.0392
	Primary metabolic process	9996	43	67.05	0.64	-	0.000205	0.0323
	Macromolecule metabolic process	8531	30	57.23	0.52	-	6.27e-06	0.00297
	Nucleobase-containing compound metabolic process	3660	8	24.55	0.33	-	7.52e-05	0.0158
	Nucleic acid metabolic process	3274	5	21.96	0.23	-	1.61e-05	0.0057
	RNA metabolic process	2814	4	18.88	0.21	-	4.13e-05	0.0112

## Sheet: Selected genes (T-DNA lines)
Supplementary Table S3. Genes and T-DNA lines selected for study
N°	ID	Gen	Líneas T-DNA
1	AT2G38530	LTP2	CS461304 (set: CS736746, CS736747, CS736748,CS736749,CS736750, CS736751, CS736752)
2	AT3G62820	----	SALK_027168C, CS120394
3	AT1G35720	ANN1	CS865571, SALK_015426C
4	AT3G06035	----	SALK_118837C, SALK_000844C
5	AT3G54260	TBL36	CS864454, CS913681
6	AT3G24225	CLE19	SAIL_442_B01/CS879453
7	AT1G15760	----	CS926796
8	AT5G04470	SIM	CS23884
9	AT2G36570	PXC1	CS857337
10	AT2G44740	CYCP4;1	SALK_118728
11	AT1G04770	SDI2	SALK_091618C
12	AT5G01210	----	CS927132
13	AT4G00460	ROPGEF3	SAIL_294_A09/CS813628, SALK_079885
14	AT4G34680	GATA3	SALK_022107C, SALK_034865
15	AT5G48850	SDI1	CS121637
16	AT1G68780	----	SALK_009794C, SALK_122357C
17	AT2G01150	RHA2B	CS164340
18	AT1G04430	----	SAIL_570_F03/CS824282
19	AT5G65310	ATHB5	SALK_015070C
20	AT1G01380	ETC1	SALK_071734C
21	AT4G14010	RALF32	CS110682
22	AT4G23010	UTR2	SALK_205573C, CS849973
23	AT2G48020	ZIF2	SALK_037799
24	AT1G04580	AO4	SALK_037365C, SALK_047520C
25	AT2G24540	AFR	CS858845, SALK_054006
